# Supplementary material for: A Three-Gene Classifier Associated With MicroRNA-Mediated Regulation Predicts Prostate Cancer Recurrence After Radical Prostatectomy
Source: Front Genet. 2020 Feb 4;10:1402. doi: 10.3389/fgene.2019.01402 (PMC7011265; doi:10.3389/fgene.2019.01402)
Supplement: Supplementary file 1 [file DataSheet_1.csv]

## Sheet: miRWalk_miRNA_Targets_all
Additional file 3
mirnaid	genesymbol
hsa-let-7a-5p	TLR8
hsa-let-7a-5p	TLR8
hsa-let-7a-5p	ARHGEF4
hsa-let-7a-5p	ARHGEF4
hsa-let-7a-5p	LSM4
hsa-let-7a-5p	LSM4
hsa-let-7a-5p	MLLT3
hsa-let-7a-5p	VPS13D
hsa-let-7a-5p	VPS13D
hsa-let-7a-5p	MDM1
hsa-let-7a-5p	TMPO
hsa-let-7a-5p	TMPO
hsa-let-7a-5p	TMPO
hsa-let-7a-5p	MLXIP
hsa-let-7a-5p	PITPNM2
hsa-let-7a-5p	PITPNM2
hsa-let-7a-5p	PENK
hsa-let-7a-5p	TPD52
hsa-let-7a-5p	C8orf37
hsa-let-7a-5p	NSMCE2
hsa-let-7a-5p	TUSC2
hsa-let-7a-5p	PITPNM3
hsa-let-7a-5p	SARM1
hsa-let-7a-5p	RAB36
hsa-let-7a-5p	UBE2J2
hsa-let-7a-5p	CCNL2
hsa-let-7a-5p	DHDDS
hsa-let-7a-5p	DHDDS
hsa-let-7a-5p	DHDDS
hsa-let-7a-5p	DHDDS
hsa-let-7a-5p	LRRC55
hsa-let-7a-5p	MRPL11
hsa-let-7a-5p	MRPL11
hsa-let-7a-5p	MRPL11
hsa-let-7a-5p	CA5B
hsa-let-7a-5p	IKZF3
hsa-let-7a-5p	IKZF3
hsa-let-7a-5p	TTC25
hsa-let-7a-5p	PPM1D
hsa-let-7a-5p	MAP3K3
hsa-let-7a-5p	MAP3K3
hsa-let-7a-5p	FBXO36
hsa-let-7a-5p	B3GNT7
hsa-let-7a-5p	IL5RA
hsa-let-7a-5p	EPM2AIP1
hsa-let-7a-5p	CASC4
hsa-let-7a-5p	CASC4
hsa-let-7a-5p	SPIB
hsa-let-7a-5p	SPIB
hsa-let-7a-5p	SPIB
hsa-let-7a-5p	SHANK1
hsa-let-7a-5p	SHANK1
hsa-let-7a-5p	CCDC93
hsa-let-7a-5p	SLC30A5
hsa-let-7a-5p	SRA1
hsa-let-7a-5p	PCDHA1
hsa-let-7a-5p	PCDHA5
hsa-let-7a-5p	PCDHA6
hsa-let-7a-5p	PCDHA12
hsa-let-7a-5p	PCDHAC1
hsa-let-7a-5p	PCDHAC2
hsa-let-7a-5p	GOLT1B
hsa-let-7a-5p	PPFIBP1
hsa-let-7a-5p	RASAL2
hsa-let-7a-5p	RASAL2
hsa-let-7a-5p	TNNI1
hsa-let-7a-5p	FMOD
hsa-let-7a-5p	FBXO28
hsa-let-7a-5p	FBXO28
hsa-let-7a-5p	DISC1
hsa-let-7a-5p	DISC1
hsa-let-7a-5p	DISC1
hsa-let-7a-5p	MZT1
hsa-let-7a-5p	POU4F1
hsa-let-7a-5p	EVI5
hsa-let-7a-5p	EVI5
hsa-let-7a-5p	MAFG
hsa-let-7a-5p	ZNF750
hsa-let-7a-5p	RNF216
hsa-let-7a-5p	ISPD
hsa-let-7a-5p	ISPD
hsa-let-7a-5p	PRR15
hsa-let-7a-5p	LBH
hsa-let-7a-5p	LRRC20
hsa-let-7a-5p	FAM210B
hsa-let-7a-5p	TMPRSS2
hsa-let-7a-5p	LRRC3
hsa-let-7a-5p	SRP72
hsa-let-7a-5p	SRP72
hsa-let-7a-5p	MOB1B
hsa-let-7a-5p	MOB1B
hsa-let-7a-5p	EXPH5
hsa-let-7a-5p	ZNF483
hsa-let-7a-5p	CNTRL
hsa-let-7a-5p	SMIM12
hsa-let-7a-5p	BMP8B
hsa-let-7a-5p	UEVLD
hsa-let-7a-5p	UEVLD
hsa-let-7a-5p	UEVLD
hsa-let-7a-5p	UEVLD
hsa-let-7a-5p	UEVLD
hsa-let-7a-5p	UEVLD
hsa-let-7a-5p	TCP11L1
hsa-let-7a-5p	ARHGAP1
hsa-let-7a-5p	KBTBD4
hsa-let-7a-5p	KBTBD4
hsa-let-7a-5p	SALL1
hsa-let-7a-5p	SALL1
hsa-let-7a-5p	GFOD2
hsa-let-7a-5p	ATXN1L
hsa-let-7a-5p	CNTNAP4
hsa-let-7a-5p	CNTNAP4
hsa-let-7a-5p	CNTNAP4
hsa-let-7a-5p	MRAP2
hsa-let-7a-5p	UTRN
hsa-let-7a-5p	FBXO30
hsa-let-7a-5p	XKR6
hsa-let-7a-5p	DOK2
hsa-let-7a-5p	MYNN
hsa-let-7a-5p	MYNN
hsa-let-7a-5p	MYNN
hsa-let-7a-5p	TMEM41A
hsa-let-7a-5p	LYSMD4
hsa-let-7a-5p	TBC1D24
hsa-let-7a-5p	TFAP4
hsa-let-7a-5p	CAV1
hsa-let-7a-5p	CAV1
hsa-let-7a-5p	CAV1
hsa-let-7a-5p	CAV1
hsa-let-7a-5p	CXorf56
hsa-let-7a-5p	MFSD8
hsa-let-7a-5p	MFSD8
hsa-let-7a-5p	MFSD8
hsa-let-7a-5p	MFSD8
hsa-let-7a-5p	MFSD8
hsa-let-7a-5p	MFSD8
hsa-let-7a-5p	MFSD8
hsa-let-7a-5p	CFAP97
hsa-let-7a-5p	IL6ST
hsa-let-7a-5p	EXD2
hsa-let-7a-5p	EXD2
hsa-let-7a-5p	EXD2
hsa-let-7a-5p	PCNX1
hsa-let-7a-5p	PCNX1
hsa-let-7a-5p	PCNX1
hsa-let-7a-5p	SLC12A6
hsa-let-7a-5p	RNF38
hsa-let-7a-5p	PAX5
hsa-let-7a-5p	PAX5
hsa-let-7a-5p	FAM122A
hsa-let-7a-5p	SHC2
hsa-let-7a-5p	BTRC
hsa-let-7a-5p	BTRC
hsa-let-7a-5p	BTRC
hsa-let-7a-5p	ZNF879
hsa-let-7a-5p	MYLK4
hsa-let-7a-5p	SLC25A15
hsa-let-7a-5p	HOOK3
hsa-let-7a-5p	TPD52
hsa-let-7a-5p	TPD52
hsa-let-7a-5p	TPD52
hsa-let-7a-5p	TPD52
hsa-let-7a-5p	RMDN1
hsa-let-7a-5p	RMDN1
hsa-let-7a-5p	ZNF706
hsa-let-7a-5p	VIPR1
hsa-let-7a-5p	VIPR1
hsa-let-7a-5p	VIPR1
hsa-let-7a-5p	VIPR1
hsa-let-7a-5p	ZNF207
hsa-let-7a-5p	ZNF207
hsa-let-7a-5p	ZNF207
hsa-let-7a-5p	ADA2
hsa-let-7a-5p	TANGO2
hsa-let-7a-5p	TANGO2
hsa-let-7a-5p	TANGO2
hsa-let-7a-5p	TANGO2
hsa-let-7a-5p	TANGO2
hsa-let-7a-5p	TANGO2
hsa-let-7a-5p	TANGO2
hsa-let-7a-5p	TANGO2
hsa-let-7a-5p	TANGO2
hsa-let-7a-5p	GUCD1
hsa-let-7a-5p	EPB41
hsa-let-7a-5p	EPB41
hsa-let-7a-5p	EPB41
hsa-let-7a-5p	EPB41
hsa-let-7a-5p	EPB41
hsa-let-7a-5p	TESMIN
hsa-let-7a-5p	DHCR7
hsa-let-7a-5p	C2orf83
hsa-let-7a-5p	TRAF3IP1
hsa-let-7a-5p	TRAF3IP1
hsa-let-7a-5p	CRTAP
hsa-let-7a-5p	IREB2
hsa-let-7a-5p	POLI
hsa-let-7a-5p	ZNF530
hsa-let-7a-5p	ZNF586
hsa-let-7a-5p	ZNF586
hsa-let-7a-5p	ZNF586
hsa-let-7a-5p	ZDHHC6
hsa-let-7a-5p	IQGAP2
hsa-let-7a-5p	IQGAP2
hsa-let-7a-5p	IQGAP2
hsa-let-7a-5p	IQGAP2
hsa-let-7a-5p	BORCS5
hsa-let-7a-5p	BORCS5
hsa-let-7a-5p	SLC48A1
hsa-let-7a-5p	TOR1AIP2
hsa-let-7a-5p	PPP1R12B
hsa-let-7a-5p	PPP1R12B
hsa-let-7a-5p	PPP1R12B
hsa-let-7a-5p	PPP1R12B
hsa-let-7a-5p	VANGL1
hsa-let-7a-5p	VANGL1
hsa-let-7a-5p	VANGL1
hsa-let-7a-5p	FGFR1OP
hsa-let-7a-5p	FGFR1OP
hsa-let-7a-5p	FGFR1OP
hsa-let-7a-5p	MACC1
hsa-let-7a-5p	FKBP9
hsa-let-7a-5p	FKBP9
hsa-let-7a-5p	FKBP9
hsa-let-7a-5p	PPIA
hsa-let-7a-5p	PPIA
hsa-let-7a-5p	STON1
hsa-let-7a-5p	STON1
hsa-let-7a-5p	MOCS3
hsa-let-7a-5p	TMEM33
hsa-let-7a-5p	FUT4
hsa-let-7a-5p	ZSCAN31
hsa-let-7a-5p	SRSF3
hsa-let-7a-5p	TMEM59
hsa-let-7a-5p	PATJ
hsa-let-7a-5p	STK39
hsa-let-7a-5p	PDE11A
hsa-let-7a-5p	MRVI1
hsa-let-7a-5p	MRVI1
hsa-let-7a-5p	MRVI1
hsa-let-7a-5p	MRVI1
hsa-let-7a-5p	MRVI1
hsa-let-7a-5p	PRRG4
hsa-let-7a-5p	SLC1A2
hsa-let-7a-5p	ITGAX
hsa-let-7a-5p	CCDC113
hsa-let-7a-5p	CCDC113
hsa-let-7a-5p	VPS53
hsa-let-7a-5p	BMP5
hsa-let-7a-5p	BDH1
hsa-let-7a-5p	BDH1
hsa-let-7a-5p	NSD2
hsa-let-7a-5p	RFC1
hsa-let-7a-5p	RFC1
hsa-let-7a-5p	ELOB
hsa-let-7a-5p	TVP23A
hsa-let-7a-5p	ZNF48
hsa-let-7a-5p	ZNF48
hsa-let-7a-5p	ZNF48
hsa-let-7a-5p	HMGB3
hsa-let-7a-5p	HMGB3
hsa-let-7a-5p	RAB33B
hsa-let-7a-5p	TMEM192
hsa-let-7a-5p	LRP2BP
hsa-let-7a-5p	INO80
hsa-let-7a-5p	CCNDBP1
hsa-let-7a-5p	ALDH1B1
hsa-let-7a-5p	SLC16A7
hsa-let-7a-5p	SLC16A7
hsa-let-7a-5p	SLC16A7
hsa-let-7a-5p	RAD54B
hsa-let-7a-5p	CCDC144NL
hsa-let-7a-5p	AGAP1
hsa-let-7a-5p	AGAP1
hsa-let-7a-5p	CABLES2
hsa-let-7a-5p	LRP8
hsa-let-7a-5p	LRP8
hsa-let-7a-5p	MRGPRX3
hsa-let-7a-5p	PEX5L
hsa-let-7a-5p	PEX5L
hsa-let-7a-5p	ZFYVE28
hsa-let-7a-5p	ZFYVE28
hsa-let-7a-5p	PACRGL
hsa-let-7a-5p	PACRGL
hsa-let-7a-5p	PACRGL
hsa-let-7a-5p	PACRGL
hsa-let-7a-5p	PACRGL
hsa-let-7a-5p	PCLO
hsa-let-7a-5p	C14orf132
hsa-let-7a-5p	C14orf132
hsa-let-7a-5p	C14orf132
hsa-let-7a-5p	SEC22C
hsa-let-7a-5p	SEC22C
hsa-let-7a-5p	SSPN
hsa-let-7a-5p	SSPN
hsa-let-7a-5p	EIF2B5
hsa-let-7a-5p	UGT2B4
hsa-let-7a-5p	CD72
hsa-let-7a-5p	SLC4A8
hsa-let-7a-5p	SLC4A8
hsa-let-7a-5p	ACVR1B
hsa-let-7a-5p	ACVR1B
hsa-let-7a-5p	ACVR1B
hsa-let-7a-5p	KRT73
hsa-let-7a-5p	KRT77
hsa-let-7a-5p	SP1
hsa-let-7a-5p	SP1
hsa-let-7a-5p	ATF7
hsa-let-7a-5p	CBX5
hsa-let-7a-5p	CBX5
hsa-let-7a-5p	COPZ1
hsa-let-7a-5p	COPZ1
hsa-let-7a-5p	COPZ1
hsa-let-7a-5p	COPZ1
hsa-let-7a-5p	ZNF385A
hsa-let-7a-5p	ZNF385A
hsa-let-7a-5p	PDE1B
hsa-let-7a-5p	PDE1B
hsa-let-7a-5p	PDE1B
hsa-let-7a-5p	DNAJC14
hsa-let-7a-5p	SUOX
hsa-let-7a-5p	SUOX
hsa-let-7a-5p	SUOX
hsa-let-7a-5p	RNF41
hsa-let-7a-5p	RNF41
hsa-let-7a-5p	RNF41
hsa-let-7a-5p	STAT2
hsa-let-7a-5p	STAT2
hsa-let-7a-5p	MIP
hsa-let-7a-5p	SPRYD4
hsa-let-7a-5p	SDR9C7
hsa-let-7a-5p	ZBTB39
hsa-let-7a-5p	NEMP1
hsa-let-7a-5p	NEMP1
hsa-let-7a-5p	NEMP1
hsa-let-7a-5p	NXPH4
hsa-let-7a-5p	STAC3
hsa-let-7a-5p	STAC3
hsa-let-7a-5p	STAC3
hsa-let-7a-5p	TSPAN31
hsa-let-7a-5p	EEF1AKMT3
hsa-let-7a-5p	EEF1AKMT3
hsa-let-7a-5p	LRIG3
hsa-let-7a-5p	SLC16A7
hsa-let-7a-5p	SLC16A7
hsa-let-7a-5p	SLC16A7
hsa-let-7a-5p	SLC16A7
hsa-let-7a-5p	SLC16A7
hsa-let-7a-5p	USP15
hsa-let-7a-5p	USP15
hsa-let-7a-5p	MON2
hsa-let-7a-5p	DPY19L2
hsa-let-7a-5p	RASSF3
hsa-let-7a-5p	HMGA2
hsa-let-7a-5p	CAND1
hsa-let-7a-5p	NUP107
hsa-let-7a-5p	MDM2
hsa-let-7a-5p	MDM2
hsa-let-7a-5p	MDM2
hsa-let-7a-5p	MDM2
hsa-let-7a-5p	MDM2
hsa-let-7a-5p	CPM
hsa-let-7a-5p	CPM
hsa-let-7a-5p	CPM
hsa-let-7a-5p	YEATS4
hsa-let-7a-5p	YEATS4
hsa-let-7a-5p	BEST3
hsa-let-7a-5p	PHLDA1
hsa-let-7a-5p	SYT1
hsa-let-7a-5p	TMTC3
hsa-let-7a-5p	DUSP6
hsa-let-7a-5p	DUSP6
hsa-let-7a-5p	ATP2B1
hsa-let-7a-5p	MRPL42
hsa-let-7a-5p	MRPL42
hsa-let-7a-5p	SOCS2
hsa-let-7a-5p	SOCS2
hsa-let-7a-5p	SOCS2
hsa-let-7a-5p	SOCS2
hsa-let-7a-5p	SOCS2
hsa-let-7a-5p	SOCS2
hsa-let-7a-5p	USP44
hsa-let-7a-5p	USP44
hsa-let-7a-5p	USP44
hsa-let-7a-5p	USP44
hsa-let-7a-5p	USP44
hsa-let-7a-5p	ELK3
hsa-let-7a-5p	ELK3
hsa-let-7a-5p	GAS2L3
hsa-let-7a-5p	GAS2L3
hsa-let-7a-5p	GAS2L3
hsa-let-7a-5p	IGF1
hsa-let-7a-5p	IGF1
hsa-let-7a-5p	IGF1
hsa-let-7a-5p	NT5DC3
hsa-let-7a-5p	ALDH1L2
hsa-let-7a-5p	CKAP4
hsa-let-7a-5p	TCP11L2
hsa-let-7a-5p	PCDHB9
hsa-let-7a-5p	PCDHB11
hsa-let-7a-5p	PCDHGA1
hsa-let-7a-5p	PCDHGA2
hsa-let-7a-5p	PCDHGA3
hsa-let-7a-5p	PCDHGB1
hsa-let-7a-5p	PCDHGA4
hsa-let-7a-5p	PCDHGA7
hsa-let-7a-5p	PCDHGB4
hsa-let-7a-5p	PCDHGA8
hsa-let-7a-5p	PCDHGB6
hsa-let-7a-5p	PCDHGA10
hsa-let-7a-5p	PCDHGB7
hsa-let-7a-5p	PCDHGA11
hsa-let-7a-5p	PCDHGA11
hsa-let-7a-5p	PCDHGA12
hsa-let-7a-5p	PCDHGC3
hsa-let-7a-5p	PCDHGC4
hsa-let-7a-5p	DIAPH1
hsa-let-7a-5p	DIAPH1
hsa-let-7a-5p	KIAA0141
hsa-let-7a-5p	KIAA0141
hsa-let-7a-5p	KIAA0141
hsa-let-7a-5p	KIAA0141
hsa-let-7a-5p	GNPDA1
hsa-let-7a-5p	KCTD16
hsa-let-7a-5p	PRELID2
hsa-let-7a-5p	PRELID2
hsa-let-7a-5p	PRELID2
hsa-let-7a-5p	JAKMIP2
hsa-let-7a-5p	JAKMIP2
hsa-let-7a-5p	JAKMIP2
hsa-let-7a-5p	JAKMIP2
hsa-let-7a-5p	SPINK6
hsa-let-7a-5p	SPINK6
hsa-let-7a-5p	HTR4
hsa-let-7a-5p	PPARGC1B
hsa-let-7a-5p	PPARGC1B
hsa-let-7a-5p	PPARGC1B
hsa-let-7a-5p	PDE6A
hsa-let-7a-5p	SLC26A2
hsa-let-7a-5p	TIGD6
hsa-let-7a-5p	PDGFRB
hsa-let-7a-5p	SLC6A7
hsa-let-7a-5p	CAMK2A
hsa-let-7a-5p	CD74
hsa-let-7a-5p	DCTN4
hsa-let-7a-5p	DCTN4
hsa-let-7a-5p	DCTN4
hsa-let-7a-5p	ZNF300
hsa-let-7a-5p	SLC36A1
hsa-let-7a-5p	NMUR2
hsa-let-7a-5p	LARP1
hsa-let-7a-5p	SGCD
hsa-let-7a-5p	SGCD
hsa-let-7a-5p	ITK
hsa-let-7a-5p	CYFIP2
hsa-let-7a-5p	CYFIP2
hsa-let-7a-5p	CYFIP2
hsa-let-7a-5p	CYFIP2
hsa-let-7a-5p	NIPAL4
hsa-let-7a-5p	NIPAL4
hsa-let-7a-5p	ADAM19
hsa-let-7a-5p	LSM11
hsa-let-7a-5p	GABRB2
hsa-let-7a-5p	GABRB2
hsa-let-7a-5p	CCNG1
hsa-let-7a-5p	CCNG1
hsa-let-7a-5p	NUDCD2
hsa-let-7a-5p	SLIT3
hsa-let-7a-5p	SLIT3
hsa-let-7a-5p	SLIT3
hsa-let-7a-5p	KCNIP1
hsa-let-7a-5p	KCNIP1
hsa-let-7a-5p	KCNIP1
hsa-let-7a-5p	KCNIP1
hsa-let-7a-5p	KCNIP1
hsa-let-7a-5p	NKX2-5
hsa-let-7a-5p	CPEB4
hsa-let-7a-5p	CPEB4
hsa-let-7a-5p	CPEB4
hsa-let-7a-5p	CPLX2
hsa-let-7a-5p	CPLX2
hsa-let-7a-5p	ZNF346
hsa-let-7a-5p	ZNF346
hsa-let-7a-5p	FAM153A
hsa-let-7a-5p	FAM153A
hsa-let-7a-5p	PROP1
hsa-let-7a-5p	COL23A1
hsa-let-7a-5p	COL23A1
hsa-let-7a-5p	RNF130
hsa-let-7a-5p	BTNL9
hsa-let-7a-5p	SERPINB1
hsa-let-7a-5p	SERPINB9
hsa-let-7a-5p	C6orf201
hsa-let-7a-5p	SSR1
hsa-let-7a-5p	SNRNP48
hsa-let-7a-5p	TXNDC5
hsa-let-7a-5p	TMEM170B
hsa-let-7a-5p	ADTRP
hsa-let-7a-5p	ADTRP
hsa-let-7a-5p	TBC1D7
hsa-let-7a-5p	SIRT5
hsa-let-7a-5p	SSH1
hsa-let-7a-5p	MMAB
hsa-let-7a-5p	GLTP
hsa-let-7a-5p	GIT2
hsa-let-7a-5p	GIT2
hsa-let-7a-5p	GIT2
hsa-let-7a-5p	HVCN1
hsa-let-7a-5p	HVCN1
hsa-let-7a-5p	ERP29
hsa-let-7a-5p	ERP29
hsa-let-7a-5p	MED13L
hsa-let-7a-5p	FBXW8
hsa-let-7a-5p	FBXW8
hsa-let-7a-5p	NOS1
hsa-let-7a-5p	KSR2
hsa-let-7a-5p	VSIG10
hsa-let-7a-5p	VSIG10
hsa-let-7a-5p	SRRM4
hsa-let-7a-5p	SRRM4
hsa-let-7a-5p	PRKAB1
hsa-let-7a-5p	PRKAB1
hsa-let-7a-5p	MLEC
hsa-let-7a-5p	MLEC
hsa-let-7a-5p	TMEM120B
hsa-let-7a-5p	MLXIP
hsa-let-7a-5p	ZCCHC8
hsa-let-7a-5p	DENR
hsa-let-7a-5p	TCTN2
hsa-let-7a-5p	TCTN2
hsa-let-7a-5p	SLC15A4
hsa-let-7a-5p	STX2
hsa-let-7a-5p	PGAM5
hsa-let-7a-5p	PGAM5
hsa-let-7a-5p	ZNF26
hsa-let-7a-5p	ZDHHC20
hsa-let-7a-5p	ZDHHC20
hsa-let-7a-5p	ZDHHC20
hsa-let-7a-5p	MTMR6
hsa-let-7a-5p	NUP58
hsa-let-7a-5p	NUP58
hsa-let-7a-5p	NUP58
hsa-let-7a-5p	SHISA2
hsa-let-7a-5p	CDK8
hsa-let-7a-5p	LNX2
hsa-let-7a-5p	FLT1
hsa-let-7a-5p	KATNAL1
hsa-let-7a-5p	KATNAL1
hsa-let-7a-5p	HMGB1
hsa-let-7a-5p	HMGB1
hsa-let-7a-5p	HSPH1
hsa-let-7a-5p	HSPH1
hsa-let-7a-5p	DCLK1
hsa-let-7a-5p	DCLK1
hsa-let-7a-5p	MTRF1
hsa-let-7a-5p	MTRF1
hsa-let-7a-5p	EPSTI1
hsa-let-7a-5p	EPSTI1
hsa-let-7a-5p	TSC22D1
hsa-let-7a-5p	TSC22D1
hsa-let-7a-5p	NUFIP1
hsa-let-7a-5p	LRCH1
hsa-let-7a-5p	LRCH1
hsa-let-7a-5p	LRCH1
hsa-let-7a-5p	SPRYD7
hsa-let-7a-5p	SPRYD7
hsa-let-7a-5p	TRIM13
hsa-let-7a-5p	TRIM13
hsa-let-7a-5p	TRIM13
hsa-let-7a-5p	TRIM13
hsa-let-7a-5p	TRIM13
hsa-let-7a-5p	TRIM13
hsa-let-7a-5p	TRIM13
hsa-let-7a-5p	TRIM13
hsa-let-7a-5p	DLEU7
hsa-let-7a-5p	OLFM4
hsa-let-7a-5p	ERLIN2
hsa-let-7a-5p	ERLIN2
hsa-let-7a-5p	RAB11FIP1
hsa-let-7a-5p	RAB11FIP1
hsa-let-7a-5p	ADRB3
hsa-let-7a-5p	FGFR1
hsa-let-7a-5p	TACC1
hsa-let-7a-5p	TACC1
hsa-let-7a-5p	TM2D2
hsa-let-7a-5p	TCIM
hsa-let-7a-5p	ZMAT4
hsa-let-7a-5p	GINS4
hsa-let-7a-5p	GPAT4
hsa-let-7a-5p	SLC20A2
hsa-let-7a-5p	POMK
hsa-let-7a-5p	POMK
hsa-let-7a-5p	MCM4
hsa-let-7a-5p	MCM4
hsa-let-7a-5p	PPDPFL
hsa-let-7a-5p	PPDPFL
hsa-let-7a-5p	PPDPFL
hsa-let-7a-5p	PPDPFL
hsa-let-7a-5p	OPRK1
hsa-let-7a-5p	TMEM68
hsa-let-7a-5p	TMEM68
hsa-let-7a-5p	RPS20
hsa-let-7a-5p	IMPAD1
hsa-let-7a-5p	FAM110B
hsa-let-7a-5p	UBXN2B
hsa-let-7a-5p	SDCBP
hsa-let-7a-5p	SDCBP
hsa-let-7a-5p	SDCBP
hsa-let-7a-5p	SDCBP
hsa-let-7a-5p	NSMAF
hsa-let-7a-5p	NSMAF
hsa-let-7a-5p	PDE7A
hsa-let-7a-5p	PDE7A
hsa-let-7a-5p	C8orf44
hsa-let-7a-5p	TCF24
hsa-let-7a-5p	TRAM1
hsa-let-7a-5p	EYA1
hsa-let-7a-5p	EYA1
hsa-let-7a-5p	RDH10
hsa-let-7a-5p	UBE2W
hsa-let-7a-5p	UBE2W
hsa-let-7a-5p	JPH1
hsa-let-7a-5p	JPH1
hsa-let-7a-5p	PEX2
hsa-let-7a-5p	STMN2
hsa-let-7a-5p	STMN2
hsa-let-7a-5p	ZBTB10
hsa-let-7a-5p	ZBTB10
hsa-let-7a-5p	ZBTB10
hsa-let-7a-5p	ZNF704
hsa-let-7a-5p	IMPA1
hsa-let-7a-5p	IMPA1
hsa-let-7a-5p	IMPA1
hsa-let-7a-5p	ATP6V0D2
hsa-let-7a-5p	MMP16
hsa-let-7a-5p	RBM12B
hsa-let-7a-5p	FSBP
hsa-let-7a-5p	PLEKHF2
hsa-let-7a-5p	SDC2
hsa-let-7a-5p	TSPYL5
hsa-let-7a-5p	MTDH
hsa-let-7a-5p	MTDH
hsa-let-7a-5p	MATN2
hsa-let-7a-5p	MATN2
hsa-let-7a-5p	MATN2
hsa-let-7a-5p	RGS22
hsa-let-7a-5p	ANKRD46
hsa-let-7a-5p	ANKRD46
hsa-let-7a-5p	ZNF706
hsa-let-7a-5p	ZNF706
hsa-let-7a-5p	GRHL2
hsa-let-7a-5p	RRM2B
hsa-let-7a-5p	RRM2B
hsa-let-7a-5p	ATP6V1C1
hsa-let-7a-5p	BAALC
hsa-let-7a-5p	BAALC
hsa-let-7a-5p	TRPS1
hsa-let-7a-5p	AARD
hsa-let-7a-5p	AARD
hsa-let-7a-5p	SAMD12
hsa-let-7a-5p	SAMD12
hsa-let-7a-5p	SNTB1
hsa-let-7a-5p	FBXO32
hsa-let-7a-5p	FBXO32
hsa-let-7a-5p	FAM91A1
hsa-let-7a-5p	MYC
hsa-let-7a-5p	ASAP1
hsa-let-7a-5p	ASAP1
hsa-let-7a-5p	SLC45A4
hsa-let-7a-5p	TSNARE1
hsa-let-7a-5p	IMPG2
hsa-let-7a-5p	SENP7
hsa-let-7a-5p	SENP7
hsa-let-7a-5p	SENP7
hsa-let-7a-5p	SENP7
hsa-let-7a-5p	SENP7
hsa-let-7a-5p	BBX
hsa-let-7a-5p	BBX
hsa-let-7a-5p	CD47
hsa-let-7a-5p	CD47
hsa-let-7a-5p	NEPRO
hsa-let-7a-5p	CFAP44
hsa-let-7a-5p	USF3
hsa-let-7a-5p	USF3
hsa-let-7a-5p	NAA50
hsa-let-7a-5p	NAA50
hsa-let-7a-5p	ZBTB20
hsa-let-7a-5p	ZBTB20
hsa-let-7a-5p	ZBTB20
hsa-let-7a-5p	ZBTB20
hsa-let-7a-5p	ZBTB20
hsa-let-7a-5p	POGLUT1
hsa-let-7a-5p	GPR156
hsa-let-7a-5p	GPR156
hsa-let-7a-5p	GTF2E1
hsa-let-7a-5p	STXBP5L
hsa-let-7a-5p	STXBP5L
hsa-let-7a-5p	POLQ
hsa-let-7a-5p	ARGFX
hsa-let-7a-5p	CD86
hsa-let-7a-5p	CD86
hsa-let-7a-5p	CD86
hsa-let-7a-5p	CD86
hsa-let-7a-5p	CD86
hsa-let-7a-5p	WDR5B
hsa-let-7a-5p	PARP9
hsa-let-7a-5p	PARP9
hsa-let-7a-5p	PARP14
hsa-let-7a-5p	SEMA5B
hsa-let-7a-5p	SEMA5B
hsa-let-7a-5p	SEMA5B
hsa-let-7a-5p	HACD2
hsa-let-7a-5p	KALRN
hsa-let-7a-5p	KALRN
hsa-let-7a-5p	SLC12A8
hsa-let-7a-5p	SLC12A8
hsa-let-7a-5p	ZXDC
hsa-let-7a-5p	C3orf22
hsa-let-7a-5p	CHCHD6
hsa-let-7a-5p	MGLL
hsa-let-7a-5p	MGLL
hsa-let-7a-5p	MGLL
hsa-let-7a-5p	KBTBD12
hsa-let-7a-5p	KBTBD12
hsa-let-7a-5p	RUVBL1
hsa-let-7a-5p	HMCES
hsa-let-7a-5p	HMCES
hsa-let-7a-5p	MBD4
hsa-let-7a-5p	MBD4
hsa-let-7a-5p	MBD4
hsa-let-7a-5p	MBD4
hsa-let-7a-5p	SRPRB
hsa-let-7a-5p	RAB6B
hsa-let-7a-5p	ANAPC13
hsa-let-7a-5p	ANAPC13
hsa-let-7a-5p	KY
hsa-let-7a-5p	EPHB1
hsa-let-7a-5p	CLDN18
hsa-let-7a-5p	CLDN18
hsa-let-7a-5p	DBR1
hsa-let-7a-5p	ARMC8
hsa-let-7a-5p	ARMC8
hsa-let-7a-5p	ARMC8
hsa-let-7a-5p	ARMC8
hsa-let-7a-5p	NME9
hsa-let-7a-5p	MRAS
hsa-let-7a-5p	MRAS
hsa-let-7a-5p	MRAS
hsa-let-7a-5p	MRAS
hsa-let-7a-5p	MRAS
hsa-let-7a-5p	MRAS
hsa-let-7a-5p	PRR23C
hsa-let-7a-5p	ZBTB38
hsa-let-7a-5p	TFDP2
hsa-let-7a-5p	TFDP2
hsa-let-7a-5p	TFDP2
hsa-let-7a-5p	TFDP2
hsa-let-7a-5p	TFDP2
hsa-let-7a-5p	TFDP2
hsa-let-7a-5p	TFDP2
hsa-let-7a-5p	TFDP2
hsa-let-7a-5p	TFDP2
hsa-let-7a-5p	TFDP2
hsa-let-7a-5p	SLC9A9
hsa-let-7a-5p	PLSCR1
hsa-let-7a-5p	ZIC1
hsa-let-7a-5p	WWTR1
hsa-let-7a-5p	WWTR1
hsa-let-7a-5p	WWTR1
hsa-let-7a-5p	CLRN1
hsa-let-7a-5p	CLRN1
hsa-let-7a-5p	MBNL1
hsa-let-7a-5p	MBNL1
hsa-let-7a-5p	MBNL1
hsa-let-7a-5p	MBNL1
hsa-let-7a-5p	P2RY1
hsa-let-7a-5p	RAP2B
hsa-let-7a-5p	ARHGEF26
hsa-let-7a-5p	ARHGEF26
hsa-let-7a-5p	ARHGEF26
hsa-let-7a-5p	GPR149
hsa-let-7a-5p	PLCH1
hsa-let-7a-5p	C3orf33
hsa-let-7a-5p	C3orf33
hsa-let-7a-5p	C3orf33
hsa-let-7a-5p	C3orf80
hsa-let-7a-5p	TRIM59
hsa-let-7a-5p	TRIM59
hsa-let-7a-5p	KPNA4
hsa-let-7a-5p	PPM1L
hsa-let-7a-5p	PPM1L
hsa-let-7a-5p	PPM1L
hsa-let-7a-5p	B3GALNT1
hsa-let-7a-5p	B3GALNT1
hsa-let-7a-5p	EXOG
hsa-let-7a-5p	MYRIP
hsa-let-7a-5p	MYRIP
hsa-let-7a-5p	MYRIP
hsa-let-7a-5p	MYRIP
hsa-let-7a-5p	MYRIP
hsa-let-7a-5p	TRAK1
hsa-let-7a-5p	LYZL4
hsa-let-7a-5p	LYZL4
hsa-let-7a-5p	HIGD1A
hsa-let-7a-5p	HIGD1A
hsa-let-7a-5p	ACKR2
hsa-let-7a-5p	CYP8B1
hsa-let-7a-5p	CYP8B1
hsa-let-7a-5p	ZKSCAN7
hsa-let-7a-5p	ZKSCAN7
hsa-let-7a-5p	ZKSCAN7
hsa-let-7a-5p	ZNF660
hsa-let-7a-5p	ZNF35
hsa-let-7a-5p	KIAA1143
hsa-let-7a-5p	CDCP1
hsa-let-7a-5p	CDCP1
hsa-let-7a-5p	FYCO1
hsa-let-7a-5p	LRRC2
hsa-let-7a-5p	KLHL18
hsa-let-7a-5p	SMARCC1
hsa-let-7a-5p	MAP4
hsa-let-7a-5p	MAP4
hsa-let-7a-5p	MAP4
hsa-let-7a-5p	MAP4
hsa-let-7a-5p	PFKFB4
hsa-let-7a-5p	PFKFB4
hsa-let-7a-5p	PFKFB4
hsa-let-7a-5p	PFKFB4
hsa-let-7a-5p	PFKFB4
hsa-let-7a-5p	PFKFB4
hsa-let-7a-5p	CELSR3
hsa-let-7a-5p	KLHDC8B
hsa-let-7a-5p	TCTA
hsa-let-7a-5p	HYAL3
hsa-let-7a-5p	HYAL3
hsa-let-7a-5p	TUSC2
hsa-let-7a-5p	HEMK1
hsa-let-7a-5p	HEMK1
hsa-let-7a-5p	NEK4
hsa-let-7a-5p	NEK4
hsa-let-7a-5p	IL17RB
hsa-let-7a-5p	ACTR8
hsa-let-7a-5p	ERC2
hsa-let-7a-5p	ASB14
hsa-let-7a-5p	FHIT
hsa-let-7a-5p	FHIT
hsa-let-7a-5p	FHIT
hsa-let-7a-5p	SNTN
hsa-let-7a-5p	PRICKLE2
hsa-let-7a-5p	EOGT
hsa-let-7a-5p	EOGT
hsa-let-7a-5p	EOGT
hsa-let-7a-5p	EOGT
hsa-let-7a-5p	EOGT
hsa-let-7a-5p	EOGT
hsa-let-7a-5p	EOGT
hsa-let-7a-5p	PPP4R2
hsa-let-7a-5p	FRG2C
hsa-let-7a-5p	FRG2C
hsa-let-7a-5p	VGLL3
hsa-let-7a-5p	VGLL3
hsa-let-7a-5p	C3orf38
hsa-let-7a-5p	NSUN3
hsa-let-7a-5p	NSUN3
hsa-let-7a-5p	WDR81
hsa-let-7a-5p	WDR81
hsa-let-7a-5p	WDR81
hsa-let-7a-5p	SRR
hsa-let-7a-5p	SGSM2
hsa-let-7a-5p	SGSM2
hsa-let-7a-5p	MNT
hsa-let-7a-5p	PAFAH1B1
hsa-let-7a-5p	RAP1GAP2
hsa-let-7a-5p	RAP1GAP2
hsa-let-7a-5p	RAP1GAP2
hsa-let-7a-5p	RAP1GAP2
hsa-let-7a-5p	TRPV1
hsa-let-7a-5p	TRPV1
hsa-let-7a-5p	TRPV1
hsa-let-7a-5p	TRPV1
hsa-let-7a-5p	UBE2G1
hsa-let-7a-5p	GGT6
hsa-let-7a-5p	GGT6
hsa-let-7a-5p	GGT6
hsa-let-7a-5p	GGT6
hsa-let-7a-5p	DERL2
hsa-let-7a-5p	MIS12
hsa-let-7a-5p	MIS12
hsa-let-7a-5p	MIS12
hsa-let-7a-5p	WSCD1
hsa-let-7a-5p	AIPL1
hsa-let-7a-5p	AIPL1
hsa-let-7a-5p	AIPL1
hsa-let-7a-5p	AIPL1
hsa-let-7a-5p	AIPL1
hsa-let-7a-5p	AIPL1
hsa-let-7a-5p	TXNDC17
hsa-let-7a-5p	MED31
hsa-let-7a-5p	MED31
hsa-let-7a-5p	C17orf100
hsa-let-7a-5p	YBX2
hsa-let-7a-5p	PLSCR3
hsa-let-7a-5p	PLSCR3
hsa-let-7a-5p	SENP3
hsa-let-7a-5p	TP53
hsa-let-7a-5p	TP53
hsa-let-7a-5p	TP53
hsa-let-7a-5p	TP53
hsa-let-7a-5p	TP53
hsa-let-7a-5p	TP53
hsa-let-7a-5p	CTC1
hsa-let-7a-5p	CTC1
hsa-let-7a-5p	GAS7
hsa-let-7a-5p	GAS7
hsa-let-7a-5p	GAS7
hsa-let-7a-5p	GAS7
hsa-let-7a-5p	GAS7
hsa-let-7a-5p	GAS7
hsa-let-7a-5p	TRIM16
hsa-let-7a-5p	MPRIP
hsa-let-7a-5p	MPRIP
hsa-let-7a-5p	MPRIP
hsa-let-7a-5p	FLCN
hsa-let-7a-5p	TOM1L2
hsa-let-7a-5p	TOM1L2
hsa-let-7a-5p	TOM1L2
hsa-let-7a-5p	TOM1L2
hsa-let-7a-5p	TOP3A
hsa-let-7a-5p	TRIM16L
hsa-let-7a-5p	B9D1
hsa-let-7a-5p	ULK2
hsa-let-7a-5p	AKAP10
hsa-let-7a-5p	AKAP10
hsa-let-7a-5p	SPECC1
hsa-let-7a-5p	SPECC1
hsa-let-7a-5p	SPECC1
hsa-let-7a-5p	CCDC144NL
hsa-let-7a-5p	KCNJ12
hsa-let-7a-5p	MTRNR2L1
hsa-let-7a-5p	TMEM97
hsa-let-7a-5p	TMEM199
hsa-let-7a-5p	SLC46A1
hsa-let-7a-5p	SGK494
hsa-let-7a-5p	RAB34
hsa-let-7a-5p	RAB34
hsa-let-7a-5p	CPD
hsa-let-7a-5p	CPD
hsa-let-7a-5p	CRLF3
hsa-let-7a-5p	CRLF3
hsa-let-7a-5p	RNF135
hsa-let-7a-5p	RNF135
hsa-let-7a-5p	C17orf75
hsa-let-7a-5p	PSMD11
hsa-let-7a-5p	PSMD11
hsa-let-7a-5p	RFFL
hsa-let-7a-5p	RAD51D
hsa-let-7a-5p	AP2B1
hsa-let-7a-5p	AP2B1
hsa-let-7a-5p	TAF15
hsa-let-7a-5p	TAF15
hsa-let-7a-5p	LYZL6
hsa-let-7a-5p	LYZL6
hsa-let-7a-5p	SYNRG
hsa-let-7a-5p	DDX52
hsa-let-7a-5p	SLC19A1
hsa-let-7a-5p	SLC19A1
hsa-let-7a-5p	COL6A1
hsa-let-7a-5p	LSS
hsa-let-7a-5p	LSS
hsa-let-7a-5p	LSS
hsa-let-7a-5p	LSS
hsa-let-7a-5p	C21orf58
hsa-let-7a-5p	DIP2A
hsa-let-7a-5p	DIP2A
hsa-let-7a-5p	BCL2L13
hsa-let-7a-5p	BCL2L13
hsa-let-7a-5p	BCL2L13
hsa-let-7a-5p	BCL2L13
hsa-let-7a-5p	BCL2L13
hsa-let-7a-5p	BCL2L13
hsa-let-7a-5p	BCL2L13
hsa-let-7a-5p	BCL2L13
hsa-let-7a-5p	BCL2L13
hsa-let-7a-5p	MICAL3
hsa-let-7a-5p	TANGO2
hsa-let-7a-5p	DGCR8
hsa-let-7a-5p	DGCR8
hsa-let-7a-5p	PPIL2
hsa-let-7a-5p	PPIL2
hsa-let-7a-5p	PPM1F
hsa-let-7a-5p	PPM1F
hsa-let-7a-5p	RAB36
hsa-let-7a-5p	SPECC1L
hsa-let-7a-5p	SPECC1L
hsa-let-7a-5p	SPECC1L
hsa-let-7a-5p	GUCD1
hsa-let-7a-5p	GUCD1
hsa-let-7a-5p	GUCD1
hsa-let-7a-5p	GUCD1
hsa-let-7a-5p	SNRPD3
hsa-let-7a-5p	SEZ6L
hsa-let-7a-5p	SEZ6L
hsa-let-7a-5p	SEZ6L
hsa-let-7a-5p	SEZ6L
hsa-let-7a-5p	SEZ6L
hsa-let-7a-5p	SEZ6L
hsa-let-7a-5p	TFIP11
hsa-let-7a-5p	TFIP11
hsa-let-7a-5p	TPST2
hsa-let-7a-5p	TPST2
hsa-let-7a-5p	PITPNB
hsa-let-7a-5p	PITPNB
hsa-let-7a-5p	CCDC117
hsa-let-7a-5p	CCDC117
hsa-let-7a-5p	CCDC117
hsa-let-7a-5p	ZNRF3
hsa-let-7a-5p	ZNRF3
hsa-let-7a-5p	KREMEN1
hsa-let-7a-5p	EMID1
hsa-let-7a-5p	EMID1
hsa-let-7a-5p	RASL10A
hsa-let-7a-5p	CCDC157
hsa-let-7a-5p	CCDC157
hsa-let-7a-5p	RNF215
hsa-let-7a-5p	MTFP1
hsa-let-7a-5p	SEC14L3
hsa-let-7a-5p	PLA2G3
hsa-let-7a-5p	LIMK2
hsa-let-7a-5p	LIMK2
hsa-let-7a-5p	SLC5A1
hsa-let-7a-5p	SLC5A1
hsa-let-7a-5p	APOL6
hsa-let-7a-5p	TXN2
hsa-let-7a-5p	TXN2
hsa-let-7a-5p	FOXRED2
hsa-let-7a-5p	FOXRED2
hsa-let-7a-5p	IL2RB
hsa-let-7a-5p	C1QTNF6
hsa-let-7a-5p	NOL12
hsa-let-7a-5p	H1F0
hsa-let-7a-5p	APOBEC3F
hsa-let-7a-5p	APOBEC3F
hsa-let-7a-5p	SYNGR1
hsa-let-7a-5p	SYNGR1
hsa-let-7a-5p	GRAP2
hsa-let-7a-5p	GRAP2
hsa-let-7a-5p	L3MBTL2
hsa-let-7a-5p	POLR3H
hsa-let-7a-5p	POLR3H
hsa-let-7a-5p	POLR3H
hsa-let-7a-5p	DESI1
hsa-let-7a-5p	SMDT1
hsa-let-7a-5p	TBC1D22A
hsa-let-7a-5p	TBC1D22A
hsa-let-7a-5p	TBC1D22A
hsa-let-7a-5p	TBC1D22A
hsa-let-7a-5p	FAM19A5
hsa-let-7a-5p	FAM19A5
hsa-let-7a-5p	MLC1
hsa-let-7a-5p	MLC1
hsa-let-7a-5p	UBE2J2
hsa-let-7a-5p	DVL1
hsa-let-7a-5p	ATAD3C
hsa-let-7a-5p	FNDC10
hsa-let-7a-5p	NADK
hsa-let-7a-5p	NADK
hsa-let-7a-5p	NADK
hsa-let-7a-5p	NADK
hsa-let-7a-5p	GNB1
hsa-let-7a-5p	GNB1
hsa-let-7a-5p	TP73
hsa-let-7a-5p	TP73
hsa-let-7a-5p	TP73
hsa-let-7a-5p	TP73
hsa-let-7a-5p	TP73
hsa-let-7a-5p	TP73
hsa-let-7a-5p	TP73
hsa-let-7a-5p	TP73
hsa-let-7a-5p	TP73
hsa-let-7a-5p	RNF207
hsa-let-7a-5p	ICMT
hsa-let-7a-5p	GPR153
hsa-let-7a-5p	PLEKHG5
hsa-let-7a-5p	PLEKHG5
hsa-let-7a-5p	PLEKHG5
hsa-let-7a-5p	PLEKHG5
hsa-let-7a-5p	PLEKHG5
hsa-let-7a-5p	PLEKHG5
hsa-let-7a-5p	NOL9
hsa-let-7a-5p	CAMTA1
hsa-let-7a-5p	VAMP3
hsa-let-7a-5p	VAMP3
hsa-let-7a-5p	ERRFI1
hsa-let-7a-5p	LZIC
hsa-let-7a-5p	LZIC
hsa-let-7a-5p	NMNAT1
hsa-let-7a-5p	UBE4B
hsa-let-7a-5p	UBE4B
hsa-let-7a-5p	KIF1B
hsa-let-7a-5p	PDPN
hsa-let-7a-5p	PDPN
hsa-let-7a-5p	PDPN
hsa-let-7a-5p	PDPN
hsa-let-7a-5p	PRDM2
hsa-let-7a-5p	PRDM2
hsa-let-7a-5p	KAZN
hsa-let-7a-5p	SZRD1
hsa-let-7a-5p	SZRD1
hsa-let-7a-5p	SPATA21
hsa-let-7a-5p	NBPF1
hsa-let-7a-5p	PLA2G2F
hsa-let-7a-5p	EPHB2
hsa-let-7a-5p	EPHB2
hsa-let-7a-5p	EPHB2
hsa-let-7a-5p	LUZP1
hsa-let-7a-5p	LUZP1
hsa-let-7a-5p	E2F2
hsa-let-7a-5p	E2F2
hsa-let-7a-5p	PITHD1
hsa-let-7a-5p	IL22RA1
hsa-let-7a-5p	IL22RA1
hsa-let-7a-5p	IFNLR1
hsa-let-7a-5p	IFNLR1
hsa-let-7a-5p	STPG1
hsa-let-7a-5p	STPG1
hsa-let-7a-5p	NIPAL3
hsa-let-7a-5p	RUNX3
hsa-let-7a-5p	RUNX3
hsa-let-7a-5p	RHD
hsa-let-7a-5p	RHD
hsa-let-7a-5p	RHD
hsa-let-7a-5p	RHD
hsa-let-7a-5p	RHD
hsa-let-7a-5p	RHD
hsa-let-7a-5p	RHD
hsa-let-7a-5p	AUNIP
hsa-let-7a-5p	LIN28A
hsa-let-7a-5p	WDTC1
hsa-let-7a-5p	WDTC1
hsa-let-7a-5p	WDTC1
hsa-let-7a-5p	RPA2
hsa-let-7a-5p	EYA3
hsa-let-7a-5p	MED18
hsa-let-7a-5p	PHACTR4
hsa-let-7a-5p	PHACTR4
hsa-let-7a-5p	MECR
hsa-let-7a-5p	LRRC55
hsa-let-7a-5p	CTNND1
hsa-let-7a-5p	CTNND1
hsa-let-7a-5p	CTNND1
hsa-let-7a-5p	CTNND1
hsa-let-7a-5p	CTNND1
hsa-let-7a-5p	CTNND1
hsa-let-7a-5p	CTNND1
hsa-let-7a-5p	CTNND1
hsa-let-7a-5p	CTNND1
hsa-let-7a-5p	CTNND1
hsa-let-7a-5p	CTNND1
hsa-let-7a-5p	CTNND1
hsa-let-7a-5p	CTNND1
hsa-let-7a-5p	CTNND1
hsa-let-7a-5p	CTNND1
hsa-let-7a-5p	CTNND1
hsa-let-7a-5p	CTNND1
hsa-let-7a-5p	CTNND1
hsa-let-7a-5p	CTNND1
hsa-let-7a-5p	CTNND1
hsa-let-7a-5p	CTNND1
hsa-let-7a-5p	MS4A10
hsa-let-7a-5p	PTGDR2
hsa-let-7a-5p	TKFC
hsa-let-7a-5p	CYB561A3
hsa-let-7a-5p	CPSF7
hsa-let-7a-5p	TMEM258
hsa-let-7a-5p	BEST1
hsa-let-7a-5p	AHNAK
hsa-let-7a-5p	C11orf98
hsa-let-7a-5p	UQCC3
hsa-let-7a-5p	NXF1
hsa-let-7a-5p	ATL3
hsa-let-7a-5p	RTN3
hsa-let-7a-5p	RTN3
hsa-let-7a-5p	RTN3
hsa-let-7a-5p	RTN3
hsa-let-7a-5p	RTN3
hsa-let-7a-5p	RTN3
hsa-let-7a-5p	STIP1
hsa-let-7a-5p	STIP1
hsa-let-7a-5p	STIP1
hsa-let-7a-5p	SF1
hsa-let-7a-5p	SF1
hsa-let-7a-5p	SF1
hsa-let-7a-5p	SF1
hsa-let-7a-5p	SF1
hsa-let-7a-5p	SNX15
hsa-let-7a-5p	SNX15
hsa-let-7a-5p	TMEM262
hsa-let-7a-5p	SLC25A45
hsa-let-7a-5p	SLC25A45
hsa-let-7a-5p	SLC25A45
hsa-let-7a-5p	SLC25A45
hsa-let-7a-5p	FAM89B
hsa-let-7a-5p	FAM89B
hsa-let-7a-5p	FAM89B
hsa-let-7a-5p	CTSW
hsa-let-7a-5p	EIF1AD
hsa-let-7a-5p	EIF1AD
hsa-let-7a-5p	RAB1B
hsa-let-7a-5p	RBM14
hsa-let-7a-5p	RBM14
hsa-let-7a-5p	RBM14
hsa-let-7a-5p	RBM4
hsa-let-7a-5p	POLD4
hsa-let-7a-5p	CABP2
hsa-let-7a-5p	TESMIN
hsa-let-7a-5p	ORAOV1
hsa-let-7a-5p	FGF4
hsa-let-7a-5p	ARHGEF17
hsa-let-7a-5p	FAM168A
hsa-let-7a-5p	FAM168A
hsa-let-7a-5p	FAM168A
hsa-let-7a-5p	RAB6A
hsa-let-7a-5p	RAB6A
hsa-let-7a-5p	RAB6A
hsa-let-7a-5p	RAB6A
hsa-let-7a-5p	COA4
hsa-let-7a-5p	COA4
hsa-let-7a-5p	PPME1
hsa-let-7a-5p	PPME1
hsa-let-7a-5p	PGM2L1
hsa-let-7a-5p	POLD3
hsa-let-7a-5p	POLD3
hsa-let-7a-5p	MAPK8IP2
hsa-let-7a-5p	PLCXD1
hsa-let-7a-5p	PLCXD1
hsa-let-7a-5p	ZBED1
hsa-let-7a-5p	ZBED1
hsa-let-7a-5p	ZBED1
hsa-let-7a-5p	CD99
hsa-let-7a-5p	PUDP
hsa-let-7a-5p	PUDP
hsa-let-7a-5p	PUDP
hsa-let-7a-5p	ANOS1
hsa-let-7a-5p	WWC3
hsa-let-7a-5p	CLCN4
hsa-let-7a-5p	CLCN4
hsa-let-7a-5p	MID1
hsa-let-7a-5p	MID1
hsa-let-7a-5p	MID1
hsa-let-7a-5p	MSL3
hsa-let-7a-5p	FRMPD4
hsa-let-7a-5p	FRMPD4
hsa-let-7a-5p	TRAPPC2
hsa-let-7a-5p	TRAPPC2
hsa-let-7a-5p	TRAPPC2
hsa-let-7a-5p	GLRA2
hsa-let-7a-5p	GLRA2
hsa-let-7a-5p	GLRA2
hsa-let-7a-5p	CA5B
hsa-let-7a-5p	CTPS2
hsa-let-7a-5p	CTPS2
hsa-let-7a-5p	CDKL5
hsa-let-7a-5p	ADGRG2
hsa-let-7a-5p	RPS6KA3
hsa-let-7a-5p	SMPX
hsa-let-7a-5p	PTCHD1
hsa-let-7a-5p	EIF2S3
hsa-let-7a-5p	ZFX
hsa-let-7a-5p	ZFX
hsa-let-7a-5p	ZFX
hsa-let-7a-5p	ZFX
hsa-let-7a-5p	ZFX
hsa-let-7a-5p	PDK3
hsa-let-7a-5p	PCYT1B
hsa-let-7a-5p	PCYT1B
hsa-let-7a-5p	PRRG1
hsa-let-7a-5p	MID1IP1
hsa-let-7a-5p	MID1IP1
hsa-let-7a-5p	CXorf38
hsa-let-7a-5p	CASK
hsa-let-7a-5p	ZNF674
hsa-let-7a-5p	ZNF674
hsa-let-7a-5p	SLC9A7
hsa-let-7a-5p	SLC9A7
hsa-let-7a-5p	ZNF81
hsa-let-7a-5p	ZNF182
hsa-let-7a-5p	OTUD5
hsa-let-7a-5p	OTUD5
hsa-let-7a-5p	CCDC120
hsa-let-7a-5p	CCDC120
hsa-let-7a-5p	CCDC120
hsa-let-7a-5p	CCDC120
hsa-let-7a-5p	CCDC120
hsa-let-7a-5p	PPP1R3F
hsa-let-7a-5p	PPP1R3F
hsa-let-7a-5p	GAGE12G
hsa-let-7a-5p	GAGE1
hsa-let-7a-5p	CLCN5
hsa-let-7a-5p	CLCN5
hsa-let-7a-5p	CLCN5
hsa-let-7a-5p	FAM156B
hsa-let-7a-5p	FAM156B
hsa-let-7a-5p	FAM156B
hsa-let-7a-5p	FAM156A
hsa-let-7a-5p	FAM156A
hsa-let-7a-5p	FAM156A
hsa-let-7a-5p	FAM156A
hsa-let-7a-5p	FAM156A
hsa-let-7a-5p	FAM120C
hsa-let-7a-5p	FAM120C
hsa-let-7a-5p	TSR2
hsa-let-7a-5p	TSR2
hsa-let-7a-5p	GNL3L
hsa-let-7a-5p	GNL3L
hsa-let-7a-5p	AMER1
hsa-let-7a-5p	ZC4H2
hsa-let-7a-5p	ZC4H2
hsa-let-7a-5p	ZC4H2
hsa-let-7a-5p	VSIG4
hsa-let-7a-5p	VSIG4
hsa-let-7a-5p	VSIG4
hsa-let-7a-5p	OPHN1
hsa-let-7a-5p	YIPF6
hsa-let-7a-5p	YIPF6
hsa-let-7a-5p	EDA
hsa-let-7a-5p	EDA
hsa-let-7a-5p	EDA
hsa-let-7a-5p	AWAT2
hsa-let-7a-5p	GJB1
hsa-let-7a-5p	GJB1
hsa-let-7a-5p	NONO
hsa-let-7a-5p	NONO
hsa-let-7a-5p	NONO
hsa-let-7a-5p	NONO
hsa-let-7a-5p	LOC101059915
hsa-let-7a-5p	NHSL2
hsa-let-7a-5p	NHSL2
hsa-let-7a-5p	PHKA1
hsa-let-7a-5p	RLIM
hsa-let-7a-5p	RLIM
hsa-let-7a-5p	RLIM
hsa-let-7a-5p	RLIM
hsa-let-7a-5p	ATP7A
hsa-let-7a-5p	ATP7A
hsa-let-7a-5p	RTL3
hsa-let-7a-5p	RTL3
hsa-let-7a-5p	FAM46D
hsa-let-7a-5p	FAM46D
hsa-let-7a-5p	RPS6KA6
hsa-let-7a-5p	RPS6KA6
hsa-let-7a-5p	POF1B
hsa-let-7a-5p	SOCS7
hsa-let-7a-5p	SOCS7
hsa-let-7a-5p	MLLT6
hsa-let-7a-5p	CISD3
hsa-let-7a-5p	CWC25
hsa-let-7a-5p	FBXL20
hsa-let-7a-5p	FBXL20
hsa-let-7a-5p	FBXL20
hsa-let-7a-5p	FBXL20
hsa-let-7a-5p	FBXL20
hsa-let-7a-5p	FBXL20
hsa-let-7a-5p	PGAP3
hsa-let-7a-5p	PGAP3
hsa-let-7a-5p	IKZF3
hsa-let-7a-5p	IKZF3
hsa-let-7a-5p	IKZF3
hsa-let-7a-5p	IKZF3
hsa-let-7a-5p	IKZF3
hsa-let-7a-5p	IKZF3
hsa-let-7a-5p	IKZF3
hsa-let-7a-5p	IKZF3
hsa-let-7a-5p	IKZF3
hsa-let-7a-5p	IKZF3
hsa-let-7a-5p	IKZF3
hsa-let-7a-5p	IKZF3
hsa-let-7a-5p	CASC3
hsa-let-7a-5p	KRTAP2-3
hsa-let-7a-5p	FKBP10
hsa-let-7a-5p	KLHL11
hsa-let-7a-5p	ACLY
hsa-let-7a-5p	ACLY
hsa-let-7a-5p	ZNF385C
hsa-let-7a-5p	RETREG3
hsa-let-7a-5p	RETREG3
hsa-let-7a-5p	CNTNAP1
hsa-let-7a-5p	EZH1
hsa-let-7a-5p	MEOX1
hsa-let-7a-5p	MEOX1
hsa-let-7a-5p	MEOX1
hsa-let-7a-5p	GJC1
hsa-let-7a-5p	GJC1
hsa-let-7a-5p	GJC1
hsa-let-7a-5p	KIF18B
hsa-let-7a-5p	KIF18B
hsa-let-7a-5p	DCAKD
hsa-let-7a-5p	DCAKD
hsa-let-7a-5p	DCAKD
hsa-let-7a-5p	DCAKD
hsa-let-7a-5p	DCAKD
hsa-let-7a-5p	DCAKD
hsa-let-7a-5p	DCAKD
hsa-let-7a-5p	DCAKD
hsa-let-7a-5p	DCAKD
hsa-let-7a-5p	DCAKD
hsa-let-7a-5p	ACBD4
hsa-let-7a-5p	MAPT
hsa-let-7a-5p	MAPT
hsa-let-7a-5p	MAPT
hsa-let-7a-5p	MAPT
hsa-let-7a-5p	MAPT
hsa-let-7a-5p	MAPT
hsa-let-7a-5p	KANSL1
hsa-let-7a-5p	KANSL1
hsa-let-7a-5p	ARL17A
hsa-let-7a-5p	GOSR2
hsa-let-7a-5p	GOSR2
hsa-let-7a-5p	GOSR2
hsa-let-7a-5p	ITGB3
hsa-let-7a-5p	MRPL10
hsa-let-7a-5p	PNPO
hsa-let-7a-5p	PNPO
hsa-let-7a-5p	SNX11
hsa-let-7a-5p	SNX11
hsa-let-7a-5p	HOXB4
hsa-let-7a-5p	HOXB5
hsa-let-7a-5p	TTLL6
hsa-let-7a-5p	CALCOCO2
hsa-let-7a-5p	CALCOCO2
hsa-let-7a-5p	CALCOCO2
hsa-let-7a-5p	CALCOCO2
hsa-let-7a-5p	CALCOCO2
hsa-let-7a-5p	ZNF652
hsa-let-7a-5p	ZNF652
hsa-let-7a-5p	ZNF652
hsa-let-7a-5p	NGFR
hsa-let-7a-5p	KAT7
hsa-let-7a-5p	KAT7
hsa-let-7a-5p	KAT7
hsa-let-7a-5p	KAT7
hsa-let-7a-5p	KAT7
hsa-let-7a-5p	SAMD14
hsa-let-7a-5p	SAMD14
hsa-let-7a-5p	RSAD1
hsa-let-7a-5p	ANKRD40
hsa-let-7a-5p	SPAG9
hsa-let-7a-5p	SPAG9
hsa-let-7a-5p	MBTD1
hsa-let-7a-5p	TOM1L1
hsa-let-7a-5p	TRIM25
hsa-let-7a-5p	CUEDC1
hsa-let-7a-5p	SRSF1
hsa-let-7a-5p	GDPD1
hsa-let-7a-5p	CLTC
hsa-let-7a-5p	CLTC
hsa-let-7a-5p	PPM1D
hsa-let-7a-5p	BRIP1
hsa-let-7a-5p	PECAM1
hsa-let-7a-5p	PECAM1
hsa-let-7a-5p	MILR1
hsa-let-7a-5p	MILR1
hsa-let-7a-5p	RGS9
hsa-let-7a-5p	RGS9
hsa-let-7a-5p	RETREG2
hsa-let-7a-5p	RETREG2
hsa-let-7a-5p	DNAJB2
hsa-let-7a-5p	EPHA4
hsa-let-7a-5p	AP1S3
hsa-let-7a-5p	WDFY1
hsa-let-7a-5p	SP140L
hsa-let-7a-5p	SP140L
hsa-let-7a-5p	SP140L
hsa-let-7a-5p	SP100
hsa-let-7a-5p	COPS7B
hsa-let-7a-5p	COPS7B
hsa-let-7a-5p	COPS7B
hsa-let-7a-5p	COPS7B
hsa-let-7a-5p	COPS7B
hsa-let-7a-5p	COPS7B
hsa-let-7a-5p	COPS7B
hsa-let-7a-5p	COPS7B
hsa-let-7a-5p	EFHD1
hsa-let-7a-5p	GIGYF2
hsa-let-7a-5p	GIGYF2
hsa-let-7a-5p	GIGYF2
hsa-let-7a-5p	GIGYF2
hsa-let-7a-5p	HJURP
hsa-let-7a-5p	AGAP1
hsa-let-7a-5p	ERFE
hsa-let-7a-5p	PER2
hsa-let-7a-5p	HDAC4
hsa-let-7a-5p	ING5
hsa-let-7a-5p	CNTN4
hsa-let-7a-5p	CNTN4
hsa-let-7a-5p	CNTN4
hsa-let-7a-5p	IL5RA
hsa-let-7a-5p	IL5RA
hsa-let-7a-5p	IL5RA
hsa-let-7a-5p	VHL
hsa-let-7a-5p	VHL
hsa-let-7a-5p	ATP2B2
hsa-let-7a-5p	ATP2B2
hsa-let-7a-5p	SLC6A11
hsa-let-7a-5p	HRH1
hsa-let-7a-5p	HRH1
hsa-let-7a-5p	HRH1
hsa-let-7a-5p	ATG7
hsa-let-7a-5p	ATG7
hsa-let-7a-5p	ATG7
hsa-let-7a-5p	PPARG
hsa-let-7a-5p	SLC6A6
hsa-let-7a-5p	SLC6A6
hsa-let-7a-5p	GRIP2
hsa-let-7a-5p	MRPS25
hsa-let-7a-5p	METTL6
hsa-let-7a-5p	METTL6
hsa-let-7a-5p	TBC1D5
hsa-let-7a-5p	TBC1D5
hsa-let-7a-5p	SGO1
hsa-let-7a-5p	SGO1
hsa-let-7a-5p	SGO1
hsa-let-7a-5p	SGO1
hsa-let-7a-5p	SGO1
hsa-let-7a-5p	RPL15
hsa-let-7a-5p	NR1D2
hsa-let-7a-5p	SLC4A7
hsa-let-7a-5p	SLC4A7
hsa-let-7a-5p	SLC4A7
hsa-let-7a-5p	SLC4A7
hsa-let-7a-5p	SLC4A7
hsa-let-7a-5p	RBMS3
hsa-let-7a-5p	RBMS3
hsa-let-7a-5p	RBMS3
hsa-let-7a-5p	CRTAP
hsa-let-7a-5p	CLASP2
hsa-let-7a-5p	STAC
hsa-let-7a-5p	STAC
hsa-let-7a-5p	C3orf35
hsa-let-7a-5p	CTDSPL
hsa-let-7a-5p	CTDSPL
hsa-let-7a-5p	LINGO4
hsa-let-7a-5p	RORC
hsa-let-7a-5p	LOR
hsa-let-7a-5p	PGLYRP4
hsa-let-7a-5p	GATAD2B
hsa-let-7a-5p	TPM3
hsa-let-7a-5p	TPM3
hsa-let-7a-5p	TPM3
hsa-let-7a-5p	TPM3
hsa-let-7a-5p	TPM3
hsa-let-7a-5p	TPM3
hsa-let-7a-5p	TPM3
hsa-let-7a-5p	TPM3
hsa-let-7a-5p	UBAP2L
hsa-let-7a-5p	SHE
hsa-let-7a-5p	ARHGEF2
hsa-let-7a-5p	UBQLN4
hsa-let-7a-5p	MEX3A
hsa-let-7a-5p	SLC25A44
hsa-let-7a-5p	SLC25A44
hsa-let-7a-5p	CCT3
hsa-let-7a-5p	CCT3
hsa-let-7a-5p	MEF2D
hsa-let-7a-5p	MEF2D
hsa-let-7a-5p	MEF2D
hsa-let-7a-5p	CD5L
hsa-let-7a-5p	CD1C
hsa-let-7a-5p	CD1C
hsa-let-7a-5p	KCNJ10
hsa-let-7a-5p	VANGL2
hsa-let-7a-5p	NECTIN4
hsa-let-7a-5p	MPZ
hsa-let-7a-5p	ATF6
hsa-let-7a-5p	SPATA46
hsa-let-7a-5p	UHMK1
hsa-let-7a-5p	UHMK1
hsa-let-7a-5p	UHMK1
hsa-let-7a-5p	FAM78B
hsa-let-7a-5p	POGK
hsa-let-7a-5p	POGK
hsa-let-7a-5p	POU2F1
hsa-let-7a-5p	POU2F1
hsa-let-7a-5p	POU2F1
hsa-let-7a-5p	POU2F1
hsa-let-7a-5p	POU2F1
hsa-let-7a-5p	POU2F1
hsa-let-7a-5p	POU2F1
hsa-let-7a-5p	RCSD1
hsa-let-7a-5p	SLC19A2
hsa-let-7a-5p	SLC19A2
hsa-let-7a-5p	FMO4
hsa-let-7a-5p	PRRC2C
hsa-let-7a-5p	PRRC2C
hsa-let-7a-5p	FASLG
hsa-let-7a-5p	FASLG
hsa-let-7a-5p	KIAA0040
hsa-let-7a-5p	ZSCAN29
hsa-let-7a-5p	ZSCAN29
hsa-let-7a-5p	PPIP5K1
hsa-let-7a-5p	PPIP5K1
hsa-let-7a-5p	PPIP5K1
hsa-let-7a-5p	WDR76
hsa-let-7a-5p	WDR76
hsa-let-7a-5p	CTDSPL2
hsa-let-7a-5p	EIF3J
hsa-let-7a-5p	EIF3J
hsa-let-7a-5p	EIF3J
hsa-let-7a-5p	DUOX2
hsa-let-7a-5p	DUOX2
hsa-let-7a-5p	DUOXA1
hsa-let-7a-5p	DUOXA1
hsa-let-7a-5p	SLC30A4
hsa-let-7a-5p	SLC30A4
hsa-let-7a-5p	MYEF2
hsa-let-7a-5p	SECISBP2L
hsa-let-7a-5p	SECISBP2L
hsa-let-7a-5p	DTWD1
hsa-let-7a-5p	DTWD1
hsa-let-7a-5p	DTWD1
hsa-let-7a-5p	ATP8B4
hsa-let-7a-5p	TRPM7
hsa-let-7a-5p	TRPM7
hsa-let-7a-5p	AP4E1
hsa-let-7a-5p	AP4E1
hsa-let-7a-5p	TNFAIP8L3
hsa-let-7a-5p	ARPP19
hsa-let-7a-5p	ARPP19
hsa-let-7a-5p	ARPP19
hsa-let-7a-5p	ARPP19
hsa-let-7a-5p	ARPP19
hsa-let-7a-5p	RAB27A
hsa-let-7a-5p	CCPG1
hsa-let-7a-5p	PRTG
hsa-let-7a-5p	NEDD4
hsa-let-7a-5p	NEDD4
hsa-let-7a-5p	NEDD4
hsa-let-7a-5p	NEDD4
hsa-let-7a-5p	NEDD4
hsa-let-7a-5p	NEDD4
hsa-let-7a-5p	CGNL1
hsa-let-7a-5p	BNIP2
hsa-let-7a-5p	BNIP2
hsa-let-7a-5p	ICE2
hsa-let-7a-5p	VPS13C
hsa-let-7a-5p	VPS13C
hsa-let-7a-5p	VPS13C
hsa-let-7a-5p	VPS13C
hsa-let-7a-5p	C2CD4A
hsa-let-7a-5p	USP3
hsa-let-7a-5p	USP3
hsa-let-7a-5p	USP3
hsa-let-7a-5p	USP3
hsa-let-7a-5p	USP3
hsa-let-7a-5p	USP3
hsa-let-7a-5p	DAPK2
hsa-let-7a-5p	FAM96A
hsa-let-7a-5p	ZNF609
hsa-let-7a-5p	PLEKHO2
hsa-let-7a-5p	PLEKHO2
hsa-let-7a-5p	MTFMT
hsa-let-7a-5p	TIPIN
hsa-let-7a-5p	AAGAB
hsa-let-7a-5p	AAGAB
hsa-let-7a-5p	ITGA11
hsa-let-7a-5p	PAQR5
hsa-let-7a-5p	CELF6
hsa-let-7a-5p	CELF6
hsa-let-7a-5p	CELF6
hsa-let-7a-5p	NEO1
hsa-let-7a-5p	NEO1
hsa-let-7a-5p	NEO1
hsa-let-7a-5p	CD276
hsa-let-7a-5p	CD276
hsa-let-7a-5p	CD276
hsa-let-7a-5p	CD276
hsa-let-7a-5p	C15orf59
hsa-let-7a-5p	C15orf59
hsa-let-7a-5p	STOML1
hsa-let-7a-5p	STOML1
hsa-let-7a-5p	STOML1
hsa-let-7a-5p	STOML1
hsa-let-7a-5p	STOML1
hsa-let-7a-5p	ARID3B
hsa-let-7a-5p	ARID3B
hsa-let-7a-5p	CYP1A2
hsa-let-7a-5p	FAM219B
hsa-let-7a-5p	COX5A
hsa-let-7a-5p	PTPN9
hsa-let-7a-5p	HYKK
hsa-let-7a-5p	CHRNB4
hsa-let-7a-5p	ARNT2
hsa-let-7a-5p	IL16
hsa-let-7a-5p	WHAMM
hsa-let-7a-5p	FAM103A1
hsa-let-7a-5p	ADAMTSL3
hsa-let-7a-5p	ADAMTSL3
hsa-let-7a-5p	WDR73
hsa-let-7a-5p	WDR73
hsa-let-7a-5p	AKAP13
hsa-let-7a-5p	AKAP13
hsa-let-7a-5p	AKAP13
hsa-let-7a-5p	MRPS11
hsa-let-7a-5p	MRPS11
hsa-let-7a-5p	MFGE8
hsa-let-7a-5p	C15orf38-AP3S2
hsa-let-7a-5p	AP3S2
hsa-let-7a-5p	ARPIN
hsa-let-7a-5p	CRTC3
hsa-let-7a-5p	CRTC3
hsa-let-7a-5p	UNC45A
hsa-let-7a-5p	NR2F2
hsa-let-7a-5p	NR2F2
hsa-let-7a-5p	NR2F2
hsa-let-7a-5p	TTC23
hsa-let-7a-5p	TTC23
hsa-let-7a-5p	TTC23
hsa-let-7a-5p	TTC23
hsa-let-7a-5p	LRRC28
hsa-let-7a-5p	LRRC28
hsa-let-7a-5p	HNRNPUL1
hsa-let-7a-5p	HNRNPUL1
hsa-let-7a-5p	HNRNPUL1
hsa-let-7a-5p	HNRNPUL1
hsa-let-7a-5p	HNRNPUL1
hsa-let-7a-5p	HNRNPUL1
hsa-let-7a-5p	HNRNPUL1
hsa-let-7a-5p	DMRTC2
hsa-let-7a-5p	DMRTC2
hsa-let-7a-5p	IRGQ
hsa-let-7a-5p	IRGQ
hsa-let-7a-5p	CEACAM19
hsa-let-7a-5p	CEACAM19
hsa-let-7a-5p	BLOC1S3
hsa-let-7a-5p	MARK4
hsa-let-7a-5p	MARK4
hsa-let-7a-5p	ERCC1
hsa-let-7a-5p	ERCC1
hsa-let-7a-5p	ERCC1
hsa-let-7a-5p	OPA3
hsa-let-7a-5p	SNRPD2
hsa-let-7a-5p	MYPOP
hsa-let-7a-5p	SAE1
hsa-let-7a-5p	SAE1
hsa-let-7a-5p	SAE1
hsa-let-7a-5p	EHD2
hsa-let-7a-5p	ELSPBP1
hsa-let-7a-5p	CABP5
hsa-let-7a-5p	CARD8
hsa-let-7a-5p	CARD8
hsa-let-7a-5p	CARD8
hsa-let-7a-5p	CARD8
hsa-let-7a-5p	CARD8
hsa-let-7a-5p	CARD8
hsa-let-7a-5p	FAM83E
hsa-let-7a-5p	NTN5
hsa-let-7a-5p	FUT2
hsa-let-7a-5p	FUT2
hsa-let-7a-5p	BAX
hsa-let-7a-5p	CD37
hsa-let-7a-5p	CD37
hsa-let-7a-5p	CD37
hsa-let-7a-5p	CD37
hsa-let-7a-5p	NUP62
hsa-let-7a-5p	NR1H2
hsa-let-7a-5p	NR1H2
hsa-let-7a-5p	SHANK1
hsa-let-7a-5p	KLK7
hsa-let-7a-5p	KLK7
hsa-let-7a-5p	IGLON5
hsa-let-7a-5p	ZNF615
hsa-let-7a-5p	ZNF615
hsa-let-7a-5p	ZNF615
hsa-let-7a-5p	ZNF615
hsa-let-7a-5p	ZNF836
hsa-let-7a-5p	ZNF528
hsa-let-7a-5p	ZNF534
hsa-let-7a-5p	ZNF534
hsa-let-7a-5p	ZNF578
hsa-let-7a-5p	ZNF808
hsa-let-7a-5p	ZNF765
hsa-let-7a-5p	LILRA5
hsa-let-7a-5p	LENG8
hsa-let-7a-5p	PNO1
hsa-let-7a-5p	PPP3R1
hsa-let-7a-5p	PLEK
hsa-let-7a-5p	APLF
hsa-let-7a-5p	ANTXR1
hsa-let-7a-5p	MXD1
hsa-let-7a-5p	MXD1
hsa-let-7a-5p	EXOC6B
hsa-let-7a-5p	EXOC6B
hsa-let-7a-5p	SPR
hsa-let-7a-5p	TET3
hsa-let-7a-5p	DCTN1
hsa-let-7a-5p	DCTN1
hsa-let-7a-5p	DCTN1
hsa-let-7a-5p	DCTN1
hsa-let-7a-5p	DCTN1
hsa-let-7a-5p	C2orf81
hsa-let-7a-5p	C2orf81
hsa-let-7a-5p	LBX2
hsa-let-7a-5p	LOXL3
hsa-let-7a-5p	LOXL3
hsa-let-7a-5p	LOXL3
hsa-let-7a-5p	LOXL3
hsa-let-7a-5p	GCFC2
hsa-let-7a-5p	REG3G
hsa-let-7a-5p	REG3G
hsa-let-7a-5p	REG3G
hsa-let-7a-5p	GGCX
hsa-let-7a-5p	GGCX
hsa-let-7a-5p	SFTPB
hsa-let-7a-5p	SFTPB
hsa-let-7a-5p	POLR1A
hsa-let-7a-5p	PTCD3
hsa-let-7a-5p	FOXI3
hsa-let-7a-5p	DUSP2
hsa-let-7a-5p	TMEM127
hsa-let-7a-5p	TMEM127
hsa-let-7a-5p	TMEM127
hsa-let-7a-5p	NEURL3
hsa-let-7a-5p	NEURL3
hsa-let-7a-5p	LMAN2L
hsa-let-7a-5p	LMAN2L
hsa-let-7a-5p	MGAT4A
hsa-let-7a-5p	TSGA10
hsa-let-7a-5p	TSGA10
hsa-let-7a-5p	TSGA10
hsa-let-7a-5p	AFF3
hsa-let-7a-5p	AFF3
hsa-let-7a-5p	AFF3
hsa-let-7a-5p	CHST10
hsa-let-7a-5p	CHST10
hsa-let-7a-5p	MFSD9
hsa-let-7a-5p	LIMS1
hsa-let-7a-5p	LIMS1
hsa-let-7a-5p	LIMS1
hsa-let-7a-5p	LIMS1
hsa-let-7a-5p	LIMS1
hsa-let-7a-5p	LIMS1
hsa-let-7a-5p	RANBP2
hsa-let-7a-5p	EDAR
hsa-let-7a-5p	MALL
hsa-let-7a-5p	MALL
hsa-let-7a-5p	FBLN7
hsa-let-7a-5p	FBLN7
hsa-let-7a-5p	ZC3H6
hsa-let-7a-5p	ZC3H6
hsa-let-7a-5p	ZC3H6
hsa-let-7a-5p	TTL
hsa-let-7a-5p	CHCHD5
hsa-let-7a-5p	RABL2A
hsa-let-7a-5p	DPP10
hsa-let-7a-5p	DDX18
hsa-let-7a-5p	CCDC93
hsa-let-7a-5p	RALB
hsa-let-7a-5p	RALB
hsa-let-7a-5p	CYP27C1
hsa-let-7a-5p	GPR17
hsa-let-7a-5p	POLR2D
hsa-let-7a-5p	AMMECR1L
hsa-let-7a-5p	AMMECR1L
hsa-let-7a-5p	AMMECR1L
hsa-let-7a-5p	UGGT1
hsa-let-7a-5p	UGGT1
hsa-let-7a-5p	RAB6C
hsa-let-7a-5p	CCDC115
hsa-let-7a-5p	PTPN18
hsa-let-7a-5p	PTPN18
hsa-let-7a-5p	PTPN18
hsa-let-7a-5p	AMER3
hsa-let-7a-5p	AMER3
hsa-let-7a-5p	RAB6D
hsa-let-7a-5p	CCNT2
hsa-let-7a-5p	CCNT2
hsa-let-7a-5p	ZRANB3
hsa-let-7a-5p	MYO5B
hsa-let-7a-5p	SKA1
hsa-let-7a-5p	SKA1
hsa-let-7a-5p	SKA1
hsa-let-7a-5p	MRO
hsa-let-7a-5p	ME2
hsa-let-7a-5p	ME2
hsa-let-7a-5p	ME2
hsa-let-7a-5p	ME2
hsa-let-7a-5p	SMAD4
hsa-let-7a-5p	POLI
hsa-let-7a-5p	DYNAP
hsa-let-7a-5p	DYNAP
hsa-let-7a-5p	ONECUT2
hsa-let-7a-5p	ONECUT2
hsa-let-7a-5p	FECH
hsa-let-7a-5p	NEDD4L
hsa-let-7a-5p	NEDD4L
hsa-let-7a-5p	NEDD4L
hsa-let-7a-5p	NEDD4L
hsa-let-7a-5p	NEDD4L
hsa-let-7a-5p	NEDD4L
hsa-let-7a-5p	NEDD4L
hsa-let-7a-5p	NEDD4L
hsa-let-7a-5p	NEDD4L
hsa-let-7a-5p	NEDD4L
hsa-let-7a-5p	NEDD4L
hsa-let-7a-5p	ALPK2
hsa-let-7a-5p	ZCCHC2
hsa-let-7a-5p	ZCCHC2
hsa-let-7a-5p	KDSR
hsa-let-7a-5p	CDH7
hsa-let-7a-5p	DOK6
hsa-let-7a-5p	ZNF407
hsa-let-7a-5p	ZADH2
hsa-let-7a-5p	SMIM21
hsa-let-7a-5p	ZNF516
hsa-let-7a-5p	ZNF516
hsa-let-7a-5p	MBP
hsa-let-7a-5p	NFATC1
hsa-let-7a-5p	NFATC1
hsa-let-7a-5p	NFATC1
hsa-let-7a-5p	NFATC1
hsa-let-7a-5p	NFATC1
hsa-let-7a-5p	NFATC1
hsa-let-7a-5p	NFATC1
hsa-let-7a-5p	NFATC1
hsa-let-7a-5p	RBFA
hsa-let-7a-5p	RBFA
hsa-let-7a-5p	CDC34
hsa-let-7a-5p	CDC34
hsa-let-7a-5p	APC2
hsa-let-7a-5p	SCAMP4
hsa-let-7a-5p	PLEKHJ1
hsa-let-7a-5p	SPPL2B
hsa-let-7a-5p	SPPL2B
hsa-let-7a-5p	PIAS4
hsa-let-7a-5p	ZBTB7A
hsa-let-7a-5p	TNFAIP8L1
hsa-let-7a-5p	TNFAIP8L1
hsa-let-7a-5p	SAFB
hsa-let-7a-5p	SAFB
hsa-let-7a-5p	SAFB
hsa-let-7a-5p	SAFB
hsa-let-7a-5p	TNFSF9
hsa-let-7a-5p	TRIP10
hsa-let-7a-5p	TRIP10
hsa-let-7a-5p	ZNF557
hsa-let-7a-5p	ZNF557
hsa-let-7a-5p	FCER2
hsa-let-7a-5p	CD209
hsa-let-7a-5p	CD209
hsa-let-7a-5p	CD209
hsa-let-7a-5p	CD209
hsa-let-7a-5p	CD209
hsa-let-7a-5p	CD209
hsa-let-7a-5p	CD209
hsa-let-7a-5p	CLEC4M
hsa-let-7a-5p	CLEC4M
hsa-let-7a-5p	ZNF558
hsa-let-7a-5p	ZNF317
hsa-let-7a-5p	ZNF317
hsa-let-7a-5p	ZNF562
hsa-let-7a-5p	ZNF562
hsa-let-7a-5p	C19orf66
hsa-let-7a-5p	C19orf66
hsa-let-7a-5p	ZGLP1
hsa-let-7a-5p	SPC24
hsa-let-7a-5p	ZNF440
hsa-let-7a-5p	LILRB4
hsa-let-7a-5p	LILRB4
hsa-let-7a-5p	FCAR
hsa-let-7a-5p	FCAR
hsa-let-7a-5p	FCAR
hsa-let-7a-5p	FCAR
hsa-let-7a-5p	FCAR
hsa-let-7a-5p	FCAR
hsa-let-7a-5p	FCAR
hsa-let-7a-5p	FCAR
hsa-let-7a-5p	FCAR
hsa-let-7a-5p	FCAR
hsa-let-7a-5p	FCAR
hsa-let-7a-5p	FCAR
hsa-let-7a-5p	FCAR
hsa-let-7a-5p	FCAR
hsa-let-7a-5p	FCAR
hsa-let-7a-5p	FCAR
hsa-let-7a-5p	GP6
hsa-let-7a-5p	RDH13
hsa-let-7a-5p	PPP1R12C
hsa-let-7a-5p	PPP1R12C
hsa-let-7a-5p	TNNI3
hsa-let-7a-5p	COX6B2
hsa-let-7a-5p	IL11
hsa-let-7a-5p	RPL28
hsa-let-7a-5p	RPL28
hsa-let-7a-5p	SHISA7
hsa-let-7a-5p	ZNF784
hsa-let-7a-5p	DUXA
hsa-let-7a-5p	ZNF264
hsa-let-7a-5p	ZNF805
hsa-let-7a-5p	ZNF805
hsa-let-7a-5p	ZNF419
[truncated: 156,960 more rows]
