# Supplementary material for: A Three-Gene Classifier Associated With MicroRNA-Mediated Regulation Predicts Prostate Cancer Recurrence After Radical Prostatectomy
Source: Front Genet. 2020 Feb 4;10:1402. doi: 10.3389/fgene.2019.01402 (PMC7011265; doi:10.3389/fgene.2019.01402)
Supplement: Supplementary file 2 [file Table_1.xls]

Additional file 1
statistically significant miRNAs after LR regression		statistically significant protien-coding genes after LR regression
miRNA names	p value	protien-coding gene names	p value
hsa-miR-217-5p	<0.00001	DLGAP5	1.00E-05
hsa-miR-592	4.00E-05	INPP4A	1.00E-05
hsa-miR-30a-3p	9.00E-05	NCAPG2	1.00E-05
hsa-miR-378a-3p	1.00E-04	KIF23	1.00E-05
hsa-miR-582-5p	1.00E-04	TOP2A	1.00E-05
hsa-miR-378a-5p	0.00013	CIT	1.00E-05
hsa-miR-145-3p	0.00013	KIF4A	1.00E-05
hsa-miR-221-3p	0.00019	KIF14	1.00E-05
hsa-miR-133b	0.00028	TACC3	1.00E-05
hsa-miR-582-3p	0.00031	KIF20A	1.00E-05
hsa-miR-204-5p	0.00047	ACP2	1.00E-05
hsa-miR-1-3p	0.00059	UBE2C	1.00E-05
hsa-miR-378c	0.00063	SHCBP1	1.00E-05
hsa-miR-133a-3p	0.00065	ASPN	1.00E-05
hsa-miR-222-3p	0.00074	ITGA11	1.00E-05
hsa-miR-30a-5p	0.00093	PTTG1	1.00E-05
hsa-miR-21-5p	0.001	C2	1.00E-05
hsa-miR-30c-2-3p	0.00119	CCDC149	1.00E-05
hsa-miR-4532	0.00134	KIF18A	1.00E-05
hsa-miR-15b-3p	0.00135	KIF18B	1.00E-05
hsa-miR-216a-5p	0.00137	CDKN2C	1.00E-05
hsa-miR-455-5p	0.00141	CDC20	1.00E-05
hsa-miR-6715b-3p	0.00166	RAD54L	1.00E-05
hsa-miR-30e-3p	0.0019	MMP11	1.00E-05
hsa-miR-503-5p	0.00197	CKAP2L	1.00E-05
hsa-miR-6720-3p	0.00227	IQGAP3	1.00E-05
hsa-miR-4770	0.00301	ASPM	1.00E-05
hsa-miR-891a-5p	0.00306	PRC1	1.00E-05
hsa-miR-184	0.00413	PLXDC1	1.00E-05
hsa-miR-133a-5p	0.0048	CBX2	1.00E-05
hsa-miR-15b-5p	0.00534	PLK1	1.00E-05
hsa-miR-383-5p	0.00566	ESPL1	1.00E-05
hsa-miR-181a-3p	0.00605	CNIH2	1.00E-05
hsa-miR-100-5p	0.00634	PRSS27	1.00E-05
hsa-let-7f-2-3p	0.00658	EME1	1.00E-05
hsa-miR-191-5p	0.00681	DPP4	1.00E-05
hsa-miR-381-3p	0.00727	C17orf53	1.00E-05
hsa-miR-29c-3p	0.00747	VWA5B2	1.00E-05
hsa-miR-126-3p	0.00912	CENPE	1.00E-05
hsa-let-7d-5p	0.00934	CENPA	1.00E-05
hsa-miR-34c-5p	0.01093	KIF2C	1.00E-05
hsa-miR-6507-5p	0.0116	ZNF467	1.00E-05
hsa-miR-145-5p	0.01283	RHEBL1	2.00E-05
hsa-miR-1224-5p	0.01432	GMNN	2.00E-05
hsa-miR-708-5p	0.01455	CACNB3	2.00E-05
hsa-miR-148a-5p	0.01475	CDK1	2.00E-05
hsa-miR-34b-3p	0.01518	GLB1L2	2.00E-05
hsa-miR-29a-3p	0.01567	TAF4	2.00E-05
hsa-miR-1468-5p	0.01746	CDCA3	2.00E-05
hsa-miR-324-3p	0.01809	EPHX2	2.00E-05
hsa-miR-143-3p	0.01874	COL1A1	2.00E-05
hsa-miR-374b-5p	0.01964	POLQ	2.00E-05
hsa-miR-339-3p	0.01972	MSR1	2.00E-05
hsa-miR-139-3p	0.02014	FCGR1A	2.00E-05
hsa-miR-449a	0.02028	FA2H	2.00E-05
hsa-miR-214-3p	0.02036	RAPGEF4	2.00E-05
hsa-miR-556-3p	0.02189	ABCC5	2.00E-05
hsa-miR-206	0.02282	FBXL16	3.00E-05
hsa-miR-3622a-3p	0.02289	STMN1	3.00E-05
hsa-miR-132-3p	0.02316	ZNF7	3.00E-05
hsa-miR-4786-5p	0.02391	OIP5	3.00E-05
hsa-miR-887-5p	0.02528	KIAA0319L	3.00E-05
hsa-miR-628-5p	0.02589	VGF	3.00E-05
hsa-miR-139-5p	0.02635	CDC42EP5	3.00E-05
hsa-miR-125b-2-3p	0.02639	CCDC18	3.00E-05
hsa-miR-548b-3p	0.027	ANLN	3.00E-05
hsa-miR-450a-5p	0.02909	ZNF250	3.00E-05
hsa-miR-450b-5p	0.02915	NEIL3	3.00E-05
hsa-miR-1287-5p	0.02939	TGM3	3.00E-05
hsa-miR-548ba	0.02992	GEMIN4	3.00E-05
hsa-miR-424-3p	0.02993	LAMC3	3.00E-05
hsa-miR-1301-3p	0.03043	DONSON	3.00E-05
hsa-miR-137-3p	0.0314	OS9	3.00E-05
hsa-miR-7-5p	0.03288	CCNA2	3.00E-05
hsa-miR-499a-5p	0.0334	FCGR1B	3.00E-05
hsa-miR-103a-3p	0.03371	STMN2	3.00E-05
hsa-miR-210-3p	0.03451	TPT1	3.00E-05
hsa-miR-664b-3p	0.03473	BGN	3.00E-05
hsa-miR-664b-5p	0.03496	CHST1	4.00E-05
hsa-miR-425-5p	0.03511	ABAT	4.00E-05
hsa-miR-377-3p	0.03688	PTPN12	4.00E-05
hsa-miR-136-3p	0.03784	CCDC78	4.00E-05
hsa-miR-4661-5p	0.03832	CCDC50	4.00E-05
hsa-let-7a-5p	0.03843	AURKA	4.00E-05
hsa-miR-3912-3p	0.03883	CCNE2	4.00E-05
hsa-miR-143-5p	0.0406	FERMT1	4.00E-05
hsa-miR-409-5p	0.04242	RRM2	4.00E-05
hsa-miR-708-3p	0.0431	SH3BGRL2	4.00E-05
hsa-miR-218-5p	0.04329	FBXO43	4.00E-05
hsa-miR-34c-3p	0.04428	NOTCH3	4.00E-05
hsa-miR-29b-1-5p	0.04461	WNT5A	4.00E-05
hsa-miR-7641	0.04515	FMO5	4.00E-05
hsa-miR-132-5p	0.04678	RACGAP1	4.00E-05
hsa-miR-6510-3p	0.04685	YIPF1	4.00E-05
hsa-miR-493-5p	0.04708	PDGFB	4.00E-05
hsa-miR-3651	0.04754	MKI67	5.00E-05
hsa-miR-5586-5p	0.04764	HERPUD1	5.00E-05
hsa-miR-664a-3p	0.04887	PPP1R7	5.00E-05
		GLB1L3	5.00E-05
		CDCA5	5.00E-05
		RCBTB2	5.00E-05
		PKMYT1	5.00E-05
		RNF185	5.00E-05
		SPATC1	5.00E-05
		PLK4	5.00E-05
		MELK	5.00E-05
		CEP55	6.00E-05
		UBE2T	6.00E-05
		CHRM1	6.00E-05
		IGSF1	6.00E-05
		CDCA8	6.00E-05
		CDH24	6.00E-05
		KIF15	6.00E-05
		GLOD4	6.00E-05
		ADORA3	6.00E-05
		INHBA	6.00E-05
		SUMF2	6.00E-05
		ITGBL1	7.00E-05
		SMPDL3B	7.00E-05
		FKBP1B	7.00E-05
		COL10A1	7.00E-05
		POLD3	7.00E-05
		KIFC1	7.00E-05
		FAP	7.00E-05
		USP35	7.00E-05
		COL5A2	7.00E-05
		KLK4	7.00E-05
		TTC38	7.00E-05
		SPC24	7.00E-05
		HTR1F	7.00E-05
		CD38	7.00E-05
		DEPDC1B	7.00E-05
		NCAPG	7.00E-05
		EXO1	7.00E-05
		BTBD11	7.00E-05
		IGFBP3	8.00E-05
		MPDU1	8.00E-05
		ASF1B	8.00E-05
		NUDT15	8.00E-05
		LMNB1	8.00E-05
		PLA2G4F	8.00E-05
		FCGR2A	8.00E-05
		KPNA2	8.00E-05
		FOXM1	8.00E-05
		PEBP4	8.00E-05
		MYBPC1	8.00E-05
		CDKN3	8.00E-05
		KRTAP5-1	8.00E-05
		CKS1B	9.00E-05
		NLRP12	9.00E-05
		CDC25C	9.00E-05
		ADAMTSL2	9.00E-05
		KIFC2	9.00E-05
		FGF14	9.00E-05
		GPR137C	9.00E-05
		CENPK	9.00E-05
		DPT	1.00E-04
		POC1A	1.00E-04
		GCAT	1.00E-04
		VASH1	1.00E-04
		LDLRAD3	1.00E-04
		THBS3	1.00E-04
		MSL3	1.00E-04
		C1orf112	1.00E-04
		CENPI	1.00E-04
		CDC45	0.00011
		E2F7	0.00011
		SKA3	0.00011
		TPD52L1	0.00011
		SMC2	0.00011
		PBK	0.00011
		PTGIR	0.00011
		ZNF354A	0.00011
		FAM13C	0.00011
		MCM10	0.00012
		AKAP7	0.00012
		ANKRD13D	0.00012
		TSPAN1	0.00012
		RRM1	0.00012
		DIRAS2	0.00012
		FAM19A3	0.00012
		SPAG1	0.00012
		COMP	0.00012
		HMMR	0.00012
		NTM	0.00012
		UHRF1	0.00012
		PIP5K1A	0.00012
		XRCC2	0.00013
		SLC7A4	0.00013
		MMP26	0.00013
		CDCA2	0.00013
		MUS81	0.00014
		PHGR1	0.00014
		MAP4K4	0.00014
		CYP27A1	0.00014
		RNF19A	0.00014
		TTC21A	0.00014
		EDARADD	0.00014
		RAB11FIP3	0.00015
		MND1	0.00015
		NAAA	0.00015
		PHTF2	0.00015
		LBH	0.00015
		EFNA3	0.00015
		NUCB1	0.00015
		TNMD	0.00015
		MS4A14	0.00015
		HELLS	0.00016
		TK1	0.00016
		ADAP2	0.00016
		KY	0.00016
		PDIA2	0.00016
		TIGD5	0.00016
		APLNR	0.00017
		ERCC6L	0.00017
		SRGAP2	0.00017
		ST6GALNAC1	0.00017
		HJURP	0.00017
		STX3	0.00017
		ZNF71	0.00017
		SYK	0.00018
		GNG4	0.00018
		CELSR3	0.00018
		GINS1	0.00018
		MS4A4A	0.00018
		GAS2L3	0.00019
		COL11A1	0.00019
		F2R	0.00019
		BIRC5	0.00019
		NCAPH	0.00019
		NCKAP5	0.00019
		CERKL	0.00019
		SPC25	2.00E-04
		KCNK6	2.00E-04
		SIGLEC8	2.00E-04
		MS4A7	2.00E-04
		NCAPD3	2.00E-04
		GALNT4	2.00E-04
		DNAH10	2.00E-04
		SRD5A2	0.00021
		ARHGAP11A	0.00021
		TRIP13	0.00021
		CCDC150	0.00022
		KLK2	0.00022
		TTC16	0.00022
		HCN3	0.00022
		ACPP	0.00022
		UBE2J1	0.00023
		PCCA	0.00023
		SLC5A8	0.00023
		PHF6	0.00023
		TMEM163	0.00024
		PTPRO	0.00024
		CRIP2	0.00024
		DMBX1	0.00024
		CHRNA2	0.00024
		MYBL2	0.00024
		DIAPH3	0.00024
		ZNF746	0.00024
		E2F1	0.00025
		AURKB	0.00025
		COL11A2	0.00025
		ESRRG	0.00025
		PATL1	0.00025
		PARP2	0.00025
		BTG2	0.00026
		RTN4IP1	0.00026
		S100PBP	0.00026
		SIGLEC1	0.00027
		PROK1	0.00027
		HMGB2	0.00027
		CCNB2	0.00027
		SPARC	0.00027
		BEND7	0.00027
		BUB1B	0.00028
		FANCB	0.00028
		HIST1H3J	0.00028
		TIFA	0.00028
		DPYS	0.00028
		LENEP	0.00028
		SPRY3	0.00028
		UCHL3	0.00028
		PRG4	0.00029
		ZNF623	0.00029
		COL3A1	0.00029
		HKR1	0.00029
		MASTL	0.00029
		TRIM46	3.00E-04
		TOPBP1	3.00E-04
		REPS2	3.00E-04
		ANP32B	3.00E-04
		C1orf115	3.00E-04
		FAM49B	0.00031
		ZNF367	0.00031
		BMP6	0.00031
		ZNF251	0.00031
		NOX4	0.00031
		CENPL	0.00031
		E2F2	0.00032
		ATXN7L3	0.00032
		RNF34	0.00032
		FAH	0.00032
		CDCA4	0.00032
		GPR137B	0.00032
		CABLES2	0.00032
		C21orf58	0.00033
		SUPT7L	0.00033
		OR51S1	0.00033
		KNTC1	0.00033
		PCYOX1	0.00033
		FRZB	0.00033
		ARHGAP33	0.00034
		MGAT4B	0.00034
		FAM83D	0.00034
		MAFB	0.00034
		AMH	0.00035
		SGK2	0.00035
		SUN1	0.00036
		DTL	0.00036
		WDR76	0.00037
		FANCC	0.00037
		RAP2B	0.00037
		LUC7L2	0.00037
		CST2	0.00037
		FPR3	0.00038
		APP	0.00038
		PSMC3IP	0.00038
		HIST1H4I	0.00038
		YY2	0.00039
		C1orf216	0.00039
		MFRP	0.00039
		DHX36	0.00039
		PAQR5	4.00E-04
		TNFAIP8L1	4.00E-04
		YWHAZ	4.00E-04
		SULT1E1	4.00E-04
		TMEM130	4.00E-04
		ZNF18	4.00E-04
		SRCIN1	0.00041
		SH3BP2	0.00041
		SSPO	0.00041
		NRP1	0.00041
		SMPDL3A	0.00041
		FKBP11	0.00042
		LIG1	0.00042
		OMP	0.00042
		PIF1	0.00042
		MEX3B	0.00042
		THBS2	0.00042
		ESCO2	0.00043
		TRAK1	0.00044
		NUP85	0.00044
		DALRD3	0.00044
		DUSP14	0.00044
		IL9R	0.00044
		C8orf44	0.00045
		AGL	0.00045
		SLC37A3	0.00045
		RPE65	0.00045
		LIX1	0.00045
		SLC12A7	0.00045
		FBXL6	0.00045
		ZNF174	0.00045
		SEC61A2	0.00046
		CKMT2	0.00046
		IFT80	0.00047
		DNMT3B	0.00047
		PRKCD	0.00047
		FANCG	0.00047
		RAD21	0.00047
		NUPL2	0.00047
		MS4A6A	0.00047
		PKD2	0.00047
		EZH2	0.00047
		ZNRF2	0.00047
		APH1A	0.00047
		ZSCAN22	0.00048
		SPCS3	0.00048
		GRIA3	0.00048
		NUDT7	0.00048
		METTL6	0.00048
		ACSF3	0.00048
		LRRC4C	0.00049
		SERPINA3	0.00049
		ZG16B	0.00049
		MAN2B2	5.00E-04
		CDYL	5.00E-04
		PANK1	5.00E-04
		SLC25A42	5.00E-04
		C1QC	5.00E-04
		HAVCR2	5.00E-04
		CUX2	0.00051
		CA14	0.00051
		KLK3	0.00052
		MBD4	0.00052
		BCAS1	0.00052
		DGAT1	0.00052
		GINS4	0.00052
		SLC2A4	0.00052
		CPEB3	0.00053
		RPA3	0.00053
		ZNF514	0.00053
		SLC6A1	0.00053
		SLC43A1	0.00053
		TIGD3	0.00054
		ATXN7	0.00054
		GALC	0.00054
		ANO7	0.00054
		DSN1	0.00054
		EDN3	0.00054
		SMPD2	0.00055
		RDM1	0.00055
		BIRC7	0.00055
		SNAP23	0.00055
		CENPJ	0.00055
		HBEGF	0.00055
		DNAJC9	0.00056
		GABRD	0.00056
		SOX9	0.00056
		CD300A	0.00056
		PTN	0.00056
		EPHB6	0.00056
		IVD	0.00057
		CPE	0.00057
		ARHGAP11B	0.00057
		CLDN15	0.00057
		WDR90	0.00058
		OR51F2	0.00058
		FAM180A	0.00058
		SPRY4	0.00058
		MDK	0.00058
		FRMD4A	0.00058
		ZNF706	0.00058
		CBX1	0.00059
		NAA40	0.00059
		ZFP28	6.00E-04
		SFTPA2	6.00E-04
		PRR11	6.00E-04
		CABYR	6.00E-04
		TLL2	6.00E-04
		KCNK9	0.00061
		PRPF3	0.00061
		UIMC1	0.00061
		THY1	0.00061
		PTPMT1	0.00062
		SYNGR3	0.00062
		DNAJC3	0.00063
		PTK2	0.00063
		OR51T1	0.00063
		CPNE6	0.00063
		STK3	0.00063
		DCLRE1B	0.00063
		VPS39	0.00064
		GMDS	0.00064
		ELK1	0.00064
		ARHGDIG	0.00064
		RAI14	0.00064
		TCF19	0.00064
		HIST1H2AK	0.00065
		NDUFA4L2	0.00065
		SEMA5B	0.00066
		LENG9	0.00066
		VEZT	0.00066
		RYK	0.00066
		RNASET2	0.00067
		KIF4B	0.00067
		LEFTY2	0.00067
		PACSIN3	0.00067
		OR51G1	0.00067
		HPS3	0.00067
		SLC20A1	0.00068
		SENP1	0.00068
		RSPO2	0.00069
		ARHGEF7	0.00069
		C11orf52	0.00069
		B3GAT1	7.00E-04
		NPEPL1	7.00E-04
		LY6G6D	7.00E-04
		ROPN1L	7.00E-04
		CA2	0.00071
		PLEKHF2	0.00071
		SLC15A2	0.00071
		RPS27L	0.00072
		KANK4	0.00072
		TYMS	0.00072
		PLOD1	0.00072
		BCAS3	0.00072
		HIST3H2BB	0.00073
		ZNF419	0.00073
		NOD1	0.00073
		LSG1	0.00073
		RGS11	0.00074
		SKA1	0.00074
		SALL4	0.00075
		BCL2L14	0.00075
		FOXN4	0.00075
		UAP1L1	0.00075
		TMEM59	0.00075
		RENBP	0.00076
		ATXN2L	0.00076
		CCDC125	0.00077
		DVL3	0.00077
		PRTG	0.00077
		BLM	0.00077
		ENTPD6	0.00077
		RFC2	0.00077
		WDR60	0.00077
		LIPH	0.00077
		ZNF695	0.00078
		GPR141	0.00078
		HIST1H4D	0.00078
		AHRR	0.00079
		CCDC60	0.00079
		ASPG	8.00E-04
		TRIM65	0.00081
		LILRB4	0.00081
		WNT7B	0.00081
		MCEE	0.00081
		PALMD	0.00082
		ENSA	0.00082
		MCTP2	0.00082
		PHYHD1	0.00082
		LY96	0.00082
		PAGE4	0.00082
		UNC13A	0.00083
		HOXB6	0.00083
		FUCA1	0.00083
		EMP2	0.00084
		UBAP2L	0.00086
		MCM4	0.00087
		VSIG4	0.00087
		PICK1	0.00088
		ERP29	0.00088
		RASD1	0.00088
		FAM102A	0.00089
		MT1G	0.00089
		WNT8B	0.00089
		DNMT1	0.00089
		SLC16A14	9.00E-04
		ZNF48	9.00E-04
		ZNF500	9.00E-04
		PYGB	0.00091
		TMEM220	0.00091
		ENG	0.00091
		BIN1	0.00092
		KIF3C	0.00093
		AZGP1	0.00093
		ST6GALNAC5	0.00093
		PDIA5	0.00094
		ASAP2	0.00094
		TSPAN12	0.00094
		DDX19B	0.00094
		RGS5	0.00094
		ZNF764	0.00094
		ITIH3	0.00094
		CDR2	0.00094
		YY1	0.00096
		CLDN9	0.00096
		MTDH	0.00096
		GMPS	0.00097
		WDHD1	0.00097
		CTNNBIP1	0.00098
		EIF4EBP1	0.00098
		CD320	0.00098
		IGSF21	0.00098
		ZNF263	0.00098
		CCK	0.00099
		SLC35A1	0.00099
		COQ3	0.001
		EED	0.001
		SLC41A2	0.001
		LTB4R2	0.001
		OVGP1	0.00101
		CSPG5	0.00101
		FOXD4L6	0.00101
		NGF	0.00102
		COL8A1	0.00102
		MLYCD	0.00102
		LRRN2	0.00103
		GTF3C6	0.00103
		CDNF	0.00103
		CTNNAL1	0.00104
		SLC12A5	0.00104
		ISY1	0.00104
		RPS4Y2	0.00106
		ADAM12	0.00107
		TMEM38A	0.00107
		TSPYL1	0.00107
		MTBP	0.00107
		CTBS	0.00108
		TCTEX1D2	0.00108
		LRRC31	0.00108
		SPDYE5	0.00108
		WDR62	0.00108
		TPMT	0.00108
		ANKRD37	0.00109
		APOF	0.00109
		FCGR2C	0.0011
		ASMTL	0.0011
		OR51E2	0.0011
		C16orf70	0.00111
		MBTPS1	0.00111
		RFC4	0.00111
		KIF11	0.00111
		MPI	0.00112
		DRAM1	0.00112
		GPR19	0.00112
		FAM107A	0.00112
		TUBB2A	0.00112
		DEF6	0.00112
		DENND4B	0.00113
		PYGM	0.00113
		UBL7	0.00113
		IGFBPL1	0.00114
		JPH4	0.00114
		LYRM2	0.00114
		CXorf56	0.00115
		CLEC4F	0.00115
		E2F3	0.00116
		EGF	0.00116
		CCBE1	0.00116
		C8orf76	0.00116
		NEK11	0.00117
		CST6	0.00117
		AKAP5	0.00118
		NANOS3	0.00118
		C11orf1	0.00119
		NKX3-2	0.00119
		MAD2L1	0.00119
		TTC17	0.00119
		INPP5E	0.00119
		ATP8B1	0.0012
		HTR2B	0.0012
		SLC45A3	0.0012
		KDELC1	0.0012
		OLFML2B	0.0012
		PDE4D	0.00121
		INVS	0.00122
		C18orf54	0.00122
		CYTH3	0.00123
		SMOX	0.00123
		SMC6	0.00123
		PPARGC1A	0.00124
		OPRD1	0.00125
		CBFA2T3	0.00126
		ARL6IP1	0.00126
		GOLGA1	0.00126
		COMMD2	0.00127
		CD300C	0.00128
		MT1H	0.00128
		QDPR	0.00128
		ZNF707	0.00129
		ZNF16	0.00129
		MCM6	0.0013
		TAOK3	0.0013
		SH3BP4	0.0013
		YEATS2	0.0013
		DEPDC1	0.00131
		ADRA1D	0.00131
		ZNF197	0.00131
		MT1M	0.00132
		SLC17A9	0.00132
		COQ9	0.00133
		NPBWR1	0.00133
		SCRIB	0.00134
		CSPP1	0.00134
		CLN5	0.00134
		MPV17L	0.00134
		FOXL1	0.00135
		CLEC7A	0.00135
		PPARG	0.00135
		CRIP3	0.00136
		TMEFF1	0.00136
		SULT1A3	0.00137
		ANXA11	0.00137
		APOC2	0.00137
		CLSPN	0.00138
		TRAF2	0.00138
		EGR3	0.00139
		CD300LF	0.00139
		BRIP1	0.0014
		CPSF6	0.0014
		B4GALNT4	0.0014
		ADAM32	0.0014
		FAM189A2	0.00141
		KCNK12	0.00141
		GRINA	0.00142
		TTC9C	0.00144
		ZNF639	0.00144
		IL10RB	0.00145
		CHAF1B	0.00145
		PLXNA1	0.00146
		RIT1	0.00147
		TMEM132E	0.00147
		CENPBD1	0.00147
		RCN1	0.00147
		B3GNT6	0.00148
		ISM1	0.00148
		SPRYD4	0.00148
		RINL	0.00148
		CDT1	0.00148
		ALG5	0.00149
		CD46	0.0015
		GRM5	0.0015
		FCER1G	0.00151
		NALCN	0.00151
		MT1E	0.00151
		ULBP1	0.00151
		RAD51	0.00151
		DDIT4	0.00153
		ADPRH	0.00153
		DNAJB6	0.00153
		UNC50	0.00154
		BEST3	0.00154
		ADPGK	0.00154
		STX16	0.00154
		VANGL2	0.00155
		TTC29	0.00155
		ZNF12	0.00155
		TLE1	0.00156
		FSCN1	0.00156
		FANCA	0.00156
		DCXR	0.00157
		SEMA4F	0.00157
		SSR4	0.00157
		ZNF860	0.00158
		LTB4R	0.00158
		SRI	0.00159
		STARD10	0.0016
		SSTR1	0.0016
		CACNG4	0.0016
		ADI1	0.00161
		CDR2L	0.00163
		PAX9	0.00163
		BTD	0.00163
		OR51A7	0.00163
		NUP107	0.00164
		MAPK8IP2	0.00164
		SSR1	0.00164
		P4HB	0.00164
		KCNIP2	0.00165
		PKD1L3	0.00165
		PPP1R9B	0.00166
		CCDC151	0.00167
		HOPX	0.00167
		ALDH3A2	0.00167
		DYRK2	0.00167
		C21orf62	0.00167
		SIGLEC9	0.00168
		TACC2	0.0017
		ANGPT2	0.00171
		C3AR1	0.00171
		KCTD14	0.00171
		UBE2E3	0.00172
		CYP26A1	0.00173
		SFRP4	0.00173
		FAM174B	0.00174
		BSG	0.00174
		FNDC1	0.00175
		NEO1	0.00175
		TMEM158	0.00175
		IGSF6	0.00176
		SIAE	0.00176
		ZFP30	0.00177
		VIT	0.00178
		KRIT1	0.00181
		C1QB	0.00181
		STXBP6	0.00182
		IL2RA	0.00182
		B3GALNT2	0.00182
		FOSB	0.00183
		GABPB2	0.00183
		COL5A1	0.00183
		CCDC110	0.00184
		UBTF	0.00184
		NRSN1	0.00185
		TTC39A	0.00185
		B3GNT4	0.00186
		ZMYND19	0.00186
		ZNF449	0.00186
		ACTC1	0.00186
		SCRT1	0.00187
		CHTF18	0.00187
		GAA	0.00187
		TRIM52	0.00187
		ISPD	0.00188
		MYNN	0.00188
		ACSBG2	0.00189
		CCNB1	0.00189
		ANO3	0.0019
		ACOX2	0.00191
		RBM24	0.00191
		LNX1	0.00191
		LTBP2	0.00192
		CBLN3	0.00193
		TCERG1	0.00193
		SNRPB2	0.00193
		KLF4	0.00193
		ISOC1	0.00194
		TMEM98	0.00194
		LRPAP1	0.00195
		PIAS3	0.00195
		HEY1	0.00195
		NANS	0.00196
		PGPEP1	0.00197
		KARS	0.00197
		XBP1	0.00197
		CDK6	0.00198
		COL4A6	0.002
		BBS4	0.002
		AMIGO2	0.002
		ITGB1BP1	0.00201
		PTPRR	0.00201
		KIF24	0.00201
		CMTM8	0.00201
		ZNF517	0.00201
		CACNG1	0.00201
		PROKR1	0.00201
		ADCK5	0.00201
		FRY	0.00202
		MSL2	0.00202
		MEN1	0.00202
		CCDC142	0.00204
		C6orf118	0.00204
		TYROBP	0.00205
		RPN2	0.00206
		TERF1	0.00208
		SLC1A5	0.00208
		ASNS	0.00208
		RFX1	0.00209
		LMNB2	0.0021
		NR4A1	0.0021
		MT1F	0.0021
		LDHB	0.0021
		TMEM30B	0.00211
		HECW2	0.00212
		RNASE6	0.00213
		XPO1	0.00213
		TTLL3	0.00214
		LUC7L3	0.00214
		MDH1B	0.00215
		POLA2	0.00216
		RALA	0.00216
		LPAR3	0.00216
		USF1	0.00218
		RNASEH1	0.00219
		NCK1	0.00219
		FSHB	0.00219
		ARMC8	0.0022
		SLBP	0.00221
		FAM133A	0.00224
		ELMO3	0.00225
		B3GALT2	0.00226
		FAM86B2	0.00226
		SLC18A1	0.00227
		TBC1D10B	0.00227
		RNFT2	0.00229
		INCENP	0.00229
		CHID1	0.00229
		AFF3	0.0023
		EPOR	0.0023
		VCAN	0.0023
		PON1	0.00231
		DMTF1	0.00232
		CREBZF	0.00232
		RELT	0.00233
		NAGLU	0.00233
		RNASEH2A	0.00234
		HLA-DQB1	0.00235
		KIF26A	0.00235
		RUNDC3A	0.00235
		FUT10	0.00235
		PRCC	0.00236
		UCP1	0.00236
		TXNDC15	0.00236
		ITGA4	0.00237
		MTOR	0.00237
		RAB22A	0.00237
		GRM4	0.00238
		HNRNPA2B1	0.00239
		TNPO2	0.00239
		FAM111B	0.00239
		CD68	0.0024
		AGA	0.0024
		ABHD4	0.0024
		CLK2	0.00241
		ZNF461	0.00241
		PLD3	0.00243
		GABARAP	0.00245
		KIAA1324	0.00246
		ISLR2	0.00246
		MCTP1	0.00247
		TFEC	0.00247
		MCM2	0.00247
		MCF2L2	0.00248
		DCLK3	0.0025
		MED27	0.0025
		C1GALT1	0.0025
		E2F8	0.00251
		RXRG	0.00251
		MAS1L	0.00252
		ASB6	0.00253
		COMMD5	0.00253
		GLP1R	0.00255
		TEKT4	0.00256
		MNX1	0.00256
		FXYD3	0.00256
		GOT2	0.00256
		RAD1	0.00258
		ENTPD8	0.00258
		GRM8	0.00258
		HIST1H3B	0.00259
		ADCY9	0.0026
		ATAD5	0.0026
		SLC2A5	0.0026
		LILRA2	0.0026
		MOAP1	0.00261
		ZNF541	0.00261
		LDB3	0.00262
		MYT1	0.00262
		SYCE2	0.00264
		FMO3	0.00264
		TCTN3	0.00264
		PLCB3	0.00264
		SEMA3C	0.00265
		CSRNP1	0.00265
		JRK	0.00265
		TREM2	0.00266
		CRTC2	0.00266
		DLGAP1	0.00267
		OLR1	0.00267
		STC2	0.00267
		C2orf88	0.00269
		HIST1H2BO	0.00269
		C2CD3	0.00269
		HUNK	0.00269
		PAFAH2	0.00269
		P2RX2	0.0027
		SLC6A20	0.0027
		NFAM1	0.00271
		SYTL1	0.00271
		C1orf226	0.00271
		CGNL1	0.00272
		SPEF1	0.00272
		PDCD10	0.00272
		COL4A1	0.00273
		WDR82	0.00273
		SLC7A1	0.00274
		TRIM59	0.00276
		TSPAN5	0.00277
		PITPNM1	0.00277
		FRAS1	0.00278
		IP6K3	0.00279
		UBR5	0.0028
		MT1A	0.0028
		ZBBX	0.0028
		IL1RL2	0.0028
		CST5	0.0028
		HDDC2	0.00281
		PLEK2	0.00281
		FMO4	0.00281
		NRBP1	0.00282
		HIST1H2BL	0.00283
		CES2	0.00284
		AIDA	0.00286
		STX1A	0.00286
		PTER	0.00287
		CRIP1	0.00287
		KCNK13	0.00287
		ZFHX3	0.00288
		SGCG	0.00288
		CPLX2	0.00292
		COG6	0.00292
		UTP23	0.00292
		ARMCX1	0.00293
		SLCO1C1	0.00293
		HSPB8	0.00294
		MDC1	0.00294
		ADAM17	0.00295
		HIST1H1B	0.00295
		KBTBD11	0.00295
		SLC13A3	0.00295
		KCNN4	0.00296
		FMNL3	0.00296
		ZNF3	0.00297
		SEC22A	0.00297
		RALGPS1	0.00297
		RGS19	0.00298
		ZDHHC16	0.00298
		CAPN6	0.00298
		C5orf46	0.00299
		OTUD6B	0.00299
		PIWIL4	0.00299
		BST1	0.003
		NAT14	0.00301
		MTMR10	0.00303
		LOXL3	0.00303
		RBM28	0.00303
		ZFP41	0.00304
		BMPER	0.00304
		C1orf162	0.00305
		TUBB3	0.00306
		NUP62CL	0.00306
		CDK9	0.00308
		GGN	0.00308
		TMED3	0.00308
		ODF2L	0.00308
		OXTR	0.00309
		PDIA3	0.00309
		KIF7	0.0031
		LHX2	0.00311
		HOXB5	0.00311
		UGT2B15	0.00311
		RAPGEF1	0.00312
		POLG	0.00312
		FAM120C	0.00313
		SLC22A4	0.00314
		ACAA1	0.00314
		RNF122	0.00314
		SFXN2	0.00314
		RAD54B	0.00315
		LSM14B	0.00315
		COL1A2	0.00316
		GMPR	0.00316
		RAD23B	0.00316
		ST3GAL3	0.00317
		MATN3	0.00318
		HAUS8	0.00319
		MAP6D1	0.00319
		GNPDA1	0.00319
		NEK4	0.0032
		DOCK6	0.0032
		BNIP3L	0.0032
		LRFN4	0.00321
		MAD2L2	0.00321
		RNF157	0.00322
		NLRC4	0.00322
		ZNF34	0.00322
		CKM	0.00323
		RRAGC	0.00326
		SLC14A2	0.00326
		HEXA	0.00327
		CAMK2N2	0.00327
		ZPLD1	0.00327
		NXN	0.00328
		WDTC1	0.00328
		BCR	0.00329
		RAB10	0.00329
		UBE2S	0.00329
		PPFIA1	0.00329
		ADAMTS16	0.00329
		GPC2	0.0033
		BOD1	0.00331
		ANKRD20A3	0.00332
		ATP1A2	0.00333
		TIPARP	0.00333
		SLC25A11	0.00333
		DCLK2	0.00333
		NFIA	0.00333
		RAB33A	0.00335
		EXOC3L2	0.00335
		SPOCK2	0.00335
		HSPB6	0.00336
		FKBP15	0.00336
		RABEP2	0.00336
		ANXA3	0.00336
		WDR66	0.00337
		HES5	0.00337
		ZNF26	0.0034
		WSB1	0.0034
		BSN	0.00341
		IDI2	0.00341
		ZNF667	0.00341
		GPR35	0.00341
		ITGAX	0.00343
		MAPK15	0.00344
		ZBED5	0.00345
		GMPPA	0.00345
		SLC35A4	0.00346
		ARL11	0.00347
		C1QA	0.00347
		HOXD3	0.00347
		TIGD1	0.00347
		PARP11	0.00348
		PIPOX	0.00349
		RAE1	0.0035
		PTPRN2	0.0035
		FAM189B	0.0035
		CCDC114	0.00351
		PAH	0.00351
		TTC26	0.00352
		ANO4	0.00352
		PTPN18	0.00352
		HOXB9	0.00353
		PRR16	0.00354
		DNMBP	0.00354
		RAD51AP1	0.00355
		ZNF92	0.00356
		GNPTAB	0.00356
		CBX3	0.00356
		CD276	0.00358
		TPST1	0.00358
		ARHGAP39	0.00359
		PGM2L1	0.00359
		MRPL17	0.0036
		CHAC1	0.00361
		TNFRSF10D	0.00361
		RAB3IL1	0.00362
		SLC22A3	0.00363
		ROBO2	0.00364
		NKX6-1	0.00364
		PPP4R2	0.00364
		GK	0.00365
		NSUN7	0.00366
		DCAF4L1	0.00366
		PRR3	0.00368
		RASL10A	0.00368
		TRAIP	0.00368
		GPR34	0.00369
		LZTS1	0.0037
		FABP7	0.0037
		CDK5R2	0.0037
		MST1	0.00372
		CXorf38	0.00372
		NRBP2	0.00374
		SLC25A37	0.00375
		CDK2AP1	0.00375
		SPDEF	0.00375
		EBPL	0.00376
		HES6	0.00376
		ADAMTS2	0.00377
		ZMYND10	0.00377
		OR52R1	0.00383
		OR51F1	0.00383
		MXD3	0.00383
		PLCG1	0.00383
		SIDT1	0.00384
		CTNND2	0.00384
		HPSE2	0.00384
		PCNA	0.00385
		ARL6IP6	0.00385
		RHOV	0.00385
		FAM131A	0.00386
		SCAP	0.00386
		MARVELD3	0.00387
		RAB42	0.00388
		ITGA10	0.00388
		MSL1	0.00389
		SPSB1	0.0039
		PACSIN1	0.00395
		GLYATL1	0.00396
		RDH16	0.00396
		CPT1A	0.00396
		ASTN2	0.004
		MPND	0.00401
		LIMK1	0.00402
		WDR53	0.00403
		SESN3	0.00404
		PKNOX1	0.00405
		RNLS	0.00405
		SERPINB6	0.00407
		AK5	0.00407
		ASPA	0.00407
		GPT2	0.00407
		MRPL47	0.00407
		OSBPL9	0.00408
		SLC22A11	0.00409
		C16orf91	0.0041
		ZBTB6	0.0041
		CSF3	0.0041
		ABCA2	0.0041
		TRAPPC1	0.00413
		RBM47	0.00413
		ARHGAP4	0.00415
		ARL8B	0.00415
		DOK1	0.00415
		OSCAR	0.00416
		C11orf54	0.00416
		GTF2H4	0.00417
		PGC	0.00419
		CRNKL1	0.00421
		CKLF	0.00422
		ZRANB2	0.00422
		NETO1	0.00422
		HPSE	0.00422
		SETD5	0.00423
		ENGASE	0.00424
		SRPX2	0.00424
		SLC19A2	0.00424
		LY6G5C	0.00425
		MEX3A	0.00425
		CRYZ	0.00425
		ABHD14B	0.00426
		LY86	0.00426
		TRIM69	0.00427
		MMP28	0.00427
		CEP70	0.00428
		STAB1	0.00429
		TMEM184B	0.00432
		COX6B2	0.00433
		TMEM59L	0.00433
		HSBP1	0.00434
		ANGPTL1	0.00435
		LHX4	0.00436
		BRCA1	0.00437
		HIST1H2AB	0.00437
		NPL	0.00437
		ATAD2B	0.00438
		VILL	0.00438
		ESYT3	0.00438
		TMED10	0.00439
		ZC3H10	0.0044
		RCN3	0.0044
		ZNF169	0.0044
		ZNF829	0.00442
		FAM91A1	0.00444
		COG3	0.00447
		FAM86B1	0.00449
		RHBDF2	0.0045
		HNRNPH1	0.0045
		GARS	0.0045
		YY1AP1	0.0045
		DHX16	0.00452
		FOXA3	0.00453
		CELF5	0.00453
		ACAP3	0.00454
		MRAP2	0.00456
		ZNF696	0.00456
		CST3	0.00456
		GDI1	0.00457
		ACOX1	0.00459
		RNPC3	0.00459
		C9orf152	0.00459
		MAFG	0.00459
		COX4I1	0.00462
		TANC1	0.00462
		LUZP6	0.00462
		LYSMD1	0.00463
		ENY2	0.00464
		NPTXR	0.00465
		SATB1	0.00465
		PITPNM3	0.00467
		DUSP8	0.00467
		C1orf159	0.00468
		SLC7A7	0.00471
		CDK8	0.00471
		SEC14L5	0.00471
		GNB1L	0.00472
		C11orf95	0.00474
		PDCD4	0.00474
		DDOST	0.00476
		HIST1H2AH	0.00477
		GIT1	0.00478
		SERPINA11	0.00478
		C16orf72	0.0048
		TCF25	0.0048
		FAM124A	0.00481
		ZFP36	0.00481
		NFYB	0.00482
		NRIP3	0.00483
		TMEM67	0.00483
		RNF145	0.00484
		GPRIN1	0.00485
		PRRT2	0.00485
		C19orf57	0.00486
		LBX2	0.00487
		KIAA0513	0.00487
		QSER1	0.00488
		SCN8A	0.00489
		LMO7	0.00491
		ZNF862	0.00491
		WLS	0.00492
		SLC25A4	0.00492
		INTS8	0.00492
		ZNRF3	0.00492
		ZNF513	0.00493
		TEX10	0.00493
		CDK17	0.00495
		SHC4	0.00495
		TXNDC11	0.00495
		ZFC3H1	0.00497
		FMO1	0.00498
		CA13	0.00499
		EME2	0.00499
		FUCA2	0.005
		NCSTN	0.00501
		RAB14	0.00501
		FAM57A	0.00502
		SET	0.00502
		UBE3C	0.00504
		GSTM3	0.00505
		TXNDC12	0.00506
		CEP78	0.00507
		ANGPTL2	0.00507
		UVRAG	0.00508
		EAF2	0.00508
		WDR5	0.00508
		CCDC13	0.0051
		GUSB	0.00511
		ST6GALNAC6	0.00512
		NT5DC1	0.00512
		RTN4R	0.00513
		OVCA2	0.00515
		ODF2	0.00516
		CDV3	0.00516
		NOVA2	0.00517
		LHB	0.00517
		ZNF511	0.00518
		ANKRD22	0.00518
		GAL3ST4	0.00521
		HPDL	0.00521
		LRRC14	0.00521
		FAM156A	0.00524
		SGIP1	0.00525
		KLHL17	0.00525
		MSRA	0.00525
		IGFL1	0.00525
		ARFGAP3	0.00528
		FUS	0.00531
		KCNIP1	0.00536
		RET	0.00536
		CYB5A	0.00536
		CD163	0.00536
		CCDC7	0.00537
		CD86	0.00537
		PDE3A	0.00538
		POLM	0.0054
		PTK6	0.00541
		DHODH	0.00541
		ELAC2	0.00541
		RAP2C	0.00542
		PTGER1	0.00542
		GPN1	0.00544
		MIF4GD	0.00545
		CDO1	0.00545
		ZKSCAN4	0.00546
		PCTP	0.00546
		FANCI	0.00547
		GALNS	0.00547
		TAPBPL	0.00548
		KLC3	0.00549
		ODF3L2	0.0055
		NDFIP2	0.00551
		POLR2K	0.00551
		SH2B3	0.00552
		GPR137	0.00554
		SIGLEC5	0.00556
		PGM5	0.00556
		SLC25A34	0.00557
		FAM129A	0.00557
		ECHDC1	0.0056
		ALDH7A1	0.00561
		AGBL4	0.00563
		COL4A3BP	0.00564
		HSD3B7	0.00564
		IL11	0.00565
		INO80C	0.00566
		COL23A1	0.00566
		ACER1	0.00567
		TMEM183A	0.0057
		LAIR1	0.0057
		CDC42EP4	0.00571
		FAM3B	0.00573
		PCSK4	0.00575
		CYP8B1	0.00578
		OSGIN2	0.00578
		HSD17B6	0.00578
		RECQL4	0.00579
		SYNJ2BP	0.00585
		MYO5C	0.00586
		SPAG17	0.00586
		CHTF8	0.00586
		CDK5RAP1	0.00587
		CHPT1	0.00587
		GADD45B	0.00588
		FAM171B	0.00588
		CEBPE	0.00588
		GCNT2	0.0059
		MRPS36	0.0059
		TFR2	0.0059
		CAB39L	0.0059
		MAPK9	0.00591
		KCTD5	0.00591
		CSF2RA	0.00592
		HOXC13	0.00592
		ERGIC2	0.00593
		AXIN1	0.00595
		TNK1	0.00596
		SPAG7	0.00596
		DIXDC1	0.00597
		TOR1A	0.00598
		PCDH12	0.00599
		CSRP1	0.00599
		CTH	0.00601
		C6orf52	0.00603
		CENPH	0.00604
		NVL	0.00604
		MCM7	0.00605
		ADAMTS6	0.00605
		GPR143	0.00606
		ARHGEF37	0.00606
		SUCLA2	0.00606
		VPS53	0.00607
		SLC39A1	0.00609
		APOBEC3H	0.00609
		SPR	0.0061
		ST8SIA4	0.00613
		DPAGT1	0.00613
		EHHADH	0.00614
		TMEM106C	0.00615
		SPRY2	0.00616
		PLXNA3	0.00616
		RAB27A	0.00617
		DCUN1D1	0.00618
		ZNF425	0.00619
		ACAT2	0.0062
		HSF1	0.0062
		SYT10	0.00622
		STIP1	0.00625
		FANCD2	0.00625
		SUV39H1	0.00626
		ZNF84	0.00627
		GDF10	0.00628
		C3orf67	0.00628
		OSBPL3	0.00628
		TIGD7	0.00628
		TGFB1	0.0063
		TRIM13	0.0063
		SCUBE2	0.00632
		TIMM10	0.00632
		CDKN2B	0.00632
		HIST1H4B	0.00633
		CUTC	0.00635
		GAS2L1	0.00636
		PSG4	0.00636
		MARK1	0.00637
		SLC23A1	0.0064
		PLCD1	0.0064
		IQCC	0.0064
		SMTNL2	0.00641
		ARL8A	0.00642
		ACTA1	0.00644
		DNHD1	0.00644
		TMPO	0.00645
		LRRIQ4	0.00646
		TRPM2	0.00647
		CCPG1	0.00647
		FAM78A	0.00649
		SLCO2B1	0.00649
		TMC6	0.00651
		NAGPA	0.00651
		DIDO1	0.00652
		TAF2	0.00654
		SPPL3	0.00655
		AKR1C3	0.00655
		GTF3C2	0.00655
		FAM71A	0.00657
		UCKL1	0.00657
		PRAF2	0.00659
		ITM2C	0.00661
		BPGM	0.00661
		HMOX1	0.00663
		SF3B2	0.00663
		DNAI1	0.00665
		CNTN5	0.00665
		CEACAM1	0.00666
		CBR1	0.00668
		IAH1	0.00668
		LDLRAD1	0.00669
		HK1	0.00669
		PDZD2	0.00669
		SQLE	0.00671
		CLEC5A	0.00671
		HIST1H3H	0.00671
		GSTM2	0.00671
		METTL7A	0.00671
		RBM10	0.00673
		TYMP	0.00674
		OR2B6	0.00675
		NFYC	0.00675
		BRAF	0.00682
		TMEM190	0.00682
		AP1G1	0.00685
		SCG2	0.00686
		GSTA1	0.00688
		USP42	0.00689
		USP15	0.0069
		FANCF	0.00693
		EPHA5	0.00693
		OPLAH	0.00693
		ZBTB11	0.00693
		ZBTB5	0.00694
		CEP135	0.00695
		ADAMTS14	0.00695
		ADH5	0.00696
		C1QTNF6	0.00698
		LETM2	0.00698
		CLEC4M	0.00699
		RDH11	0.00699
		ZBED1	0.007
		KCNH6	0.007
		PCF11	0.00703
		LUC7L	0.00704
		AP4M1	0.00705
		CDC26	0.00705
		DYNLRB2	0.00705
		LIMK2	0.00706
		RBM6	0.00707
		TUBA4B	0.00708
		FAM76B	0.00709
		NRF1	0.00709
		COMMD10	0.00709
		RANBP17	0.0071
		CPLX1	0.00711
		PRB3	0.00713
		HRH1	0.00714
		DNAH8	0.00716
		DPEP1	0.00716
		RSAD2	0.00717
		CDC6	0.00717
		BLNK	0.00717
		SGSH	0.00717
		ELOVL1	0.00721
		FZD9	0.00722
		CASP7	0.00724
		SCIN	0.0073
		NR1I3	0.00731
		LGI3	0.00732
		BRCA2	0.00732
		KLHDC4	0.00733
		CLEC14A	0.00734
		F2RL2	0.00734
		PHF13	0.00734
		IDH3A	0.00735
		PSMD7	0.00735
		SLC15A1	0.00736
		DOK3	0.00736
		MYEF2	0.00737
		DHX32	0.00737
		UGGT1	0.00737
		KRT81	0.0074
		CP	0.00742
		ZNF530	0.00743
		SLC23A3	0.00744
		DCST1	0.00744
		LCN2	0.00744
		FEN1	0.00748
		CHRAC1	0.00751
		RXRB	0.00751
		ARFGEF1	0.00755
		FAM3C	0.00756
		CLEC4A	0.00756
		ZBTB34	0.00758
		EDA2R	0.00758
		BRSK1	0.00759
		FABP3	0.00762
		OXGR1	0.00763
		SHISA2	0.00766
		INSM2	0.00767
		DHDH	0.0077
		CDC20B	0.00772
		DHTKD1	0.00772
		TGFBI	0.00773
		SNX33	0.00773
		HOXD9	0.00773
		ZFP62	0.00774
		WDR12	0.00774
		DAND5	0.00775
		IFRD1	0.00775
		THAP5	0.00775
		SLC18A2	0.00776
		PUF60	0.00777
		SERINC2	0.00778
		FAM161A	0.00778
		MYH6	0.0078
		MAPK8IP3	0.00785
		SDC1	0.00786
		ACTG2	0.00787
		PKN3	0.00789
		PADI1	0.00789
		CASP3	0.00792
		CKS2	0.00793
		DYNLL1	0.00794
		ECT2	0.00794
		SLC23A2	0.00795
		ZNF337	0.00795
		VAC14	0.00798
		FAT3	0.00799
		FGGY	0.00799
		TIGD6	0.00803
		POGZ	0.00804
		FEV	0.00805
		ANKLE2	0.00806
		MAL2	0.00806
		GNG7	0.00807
		MTFMT	0.00807
		ZNF107	0.00808
		ETV1	0.00808
		ISX	0.0081
		FAM83H	0.00811
		FKBP2	0.00812
		SRPX	0.00813
		AMD1	0.00813
		MYCBP	0.00814
		LARP1	0.00814
		ORM2	0.00814
		ARSD	0.00814
		LRWD1	0.00815
		RBMX	0.00815
		GSC	0.00815
		EGR4	0.00816
		C1orf116	0.00817
		CD44	0.00818
		ARHGAP17	0.00819
		ZNF471	0.0082
		SLC15A3	0.00821
		PLEKHH3	0.00821
		PRKCH	0.00823
		PCGF2	0.00824
		STT3A	0.00824
		ALG6	0.00826
		PAX7	0.00826
		PPFIA2	0.00826
		ALDH9A1	0.00829
		SYT4	0.0083
		GJC3	0.0083
		SNX24	0.00832
		PLEKHG3	0.00832
		SHISA7	0.00833
		DEK	0.00838
		GOLM1	0.00838
		HIST1H2AJ	0.00839
		PITPNC1	0.0084
		OIT3	0.0084
		ATPAF2	0.00842
		CLNS1A	0.00843
		RHOBTB3	0.00843
		FOXH1	0.00844
		CSGALNACT2	0.00846
		GSTO2	0.00847
		HEYL	0.00847
		HMCN1	0.00852
		BAP1	0.00853
		CAMK2N1	0.00853
		TMEM30A	0.00854
		THUMPD2	0.00855
		RTBDN	0.00855
		GSTZ1	0.00855
		HIST2H3C	0.00855
		COBL	0.00855
		QRICH1	0.00855
		COL18A1	0.00855
		CSRNP2	0.00856
		AP3B1	0.00859
		HAGHL	0.00859
		HIST1H2BN	0.00859
		MCCC1	0.00859
		CNIH4	0.0086
		HCN2	0.00862
		CCDC39	0.00863
		SST	0.00863
		LAMB1	0.00866
		RPL13	0.00866
		PLCE1	0.00868
		YWHAG	0.0087
		GALR2	0.00872
		RAB27B	0.00874
		OSBPL10	0.00875
		OCEL1	0.00876
		CDC7	0.00881
		BCOR	0.00882
		STAC	0.00883
		PRDX4	0.00883
		CD80	0.00884
		RNASE2	0.00884
		EGFL7	0.00884
		SIX3	0.00885
		GPSM1	0.00885
		SH3BGRL	0.00885
		EFNA2	0.00886
		CHST13	0.00889
		SH2D1B	0.00892
		ACYP1	0.00894
		ZNF750	0.00896
		GRIN3B	0.00896
		SCARF1	0.00897
		CWC25	0.00904
		FAM90A1	0.00905
		SDC2	0.00909
		ZHX3	0.00913
		ZNF200	0.00913
		CMKLR1	0.00913
		INSL5	0.00914
		CSMD2	0.00915
		BCKDHB	0.00917
		PDIK1L	0.00917
		LEMD2	0.00919
		KRT18	0.00919
		KLF14	0.00922
		EIF5A	0.00923
		MBNL2	0.00924
		PXN	0.00924
		ACTL6A	0.00929
		CCNL2	0.00933
		MAP7D2	0.00934
		ZNF776	0.00936
		SUMO2	0.00939
		COG5	0.00939
		EGR1	0.00941
		ST3GAL1	0.00942
		MAP2K4	0.00942
		RRM2B	0.00944
		ACTR3C	0.00945
		RBM15B	0.00946
		CCDC28B	0.00947
		AP3M2	0.00947
		NDC80	0.00948
		ARG2	0.00949
		SLC1A1	0.00949
		NCAPD2	0.0095
		PPP1R1A	0.00952
		SYPL2	0.00953
		CCDC66	0.00956
		STAT6	0.0096
		LPIN3	0.00961
		KCNK17	0.00963
		GCSH	0.00965
		ANXA4	0.00965
		DHRS4	0.00966
		ZNF324B	0.00966
		GTPBP10	0.00967
		STX6	0.00967
		VWA2	0.00968
		ST6GAL1	0.0097
		CSAG1	0.0097
		HDAC7	0.00972
		MAMDC4	0.00973
		GDF3	0.00976
		NMU	0.0098
		C1orf174	0.0098
		DGKQ	0.0098
		RGS7	0.00981
		GREM2	0.00982
		DRAP1	0.00984
		SENP5	0.00986
		CDKN2D	0.00986
		CHMP1A	0.00987
		SVEP1	0.00989
		ZNF474	0.0099
		GSTM4	0.0099
		PRDM12	0.00991
		ANKRD13A	0.00993
		PLXNB2	0.00993
		PARD6G	0.00993
		GOLGA2	0.00994
		ANO8	0.00997
		ZGLP1	0.00999
		PSMA7	0.00999
		LRRC8E	0.01005
		RABEP1	0.01006
		MRRF	0.01008
		PLA2G12A	0.01009
		LUZP2	0.01009
		RANGRF	0.01011
		PDK2	0.01013
		KLK14	0.01016
		GPNMB	0.01017
		UBE2D2	0.01018
		HHAT	0.01018
		DBN1	0.0102
		ATF3	0.01022
		SERTAD1	0.01023
		MORN5	0.01023
		SCARB2	0.01024
		VN1R1	0.01024
		HLA-DRB5	0.01025
		NCF2	0.01025
		CCDC74A	0.01028
		ESRP2	0.01028
		SLAMF8	0.0103
		HNF1B	0.0103
		EFCAB10	0.01031
		HIF3A	0.01032
		FIGN	0.01032
		BCL10	0.01036
		IGFBP7	0.01037
		KCNK4	0.01039
		MNS1	0.0104
		HNRNPR	0.0104
		PLA2G4C	0.0104
		TAOK2	0.01043
		CREB3L4	0.01043
		SPTBN4	0.01044
		PTCH1	0.01044
		NIPA1	0.01049
		KIAA1211	0.01049
		DLGAP2	0.01051
		PPP2R5B	0.01051
		IQGAP2	0.01051
		CRLF3	0.01055
		ALDH1A2	0.01058
		FAM163B	0.01058
		C4orf46	0.01059
		ESRP1	0.01059
		MED11	0.0106
		LPAR6	0.01063
		NSUN6	0.01064
		CDK13	0.01064
		MDM4	0.01064
		IFT172	0.01064
		GJA9	0.01068
		ZXDC	0.01068
		SLC26A11	0.0107
		IFI30	0.0107
		LILRA6	0.0107
		SLC2A6	0.0107
		RHPN1	0.01072
		ZNF335	0.01072
		RNF139	0.01072
		LILRB1	0.01073
		ACAD8	0.01073
		HTRA4	0.01077
		FOS	0.01078
		JRKL	0.01078
		ZNF512B	0.01079
		PSTK	0.0108
		FBXO38	0.01081
		CYP3A4	0.01081
		FBRS	0.01082
		RFC5	0.01087
		PNPLA6	0.01088
		BHLHA15	0.0109
		HMGB3	0.01091
		NOB1	0.01093
		TMEM53	0.01096
		ALOX15B	0.01097
		ARSA	0.011
		SOHLH2	0.01101
		SMAD6	0.01102
		SFTPA1	0.01102
		ZHX1	0.01103
		CDH1	0.01103
		HINT3	0.01104
		MEI1	0.01107
		THEG	0.01109
		FERMT3	0.0111
		KIF13B	0.01111
		HS3ST1	0.01113
		NKX2-2	0.01113
		RNF43	0.01113
		GNLY	0.01113
		STYK1	0.01114
		HHATL	0.01117
		TMEM181	0.01118
		UBXN11	0.01118
		ETAA1	0.01118
		ACSS3	0.01121
		CAP2	0.01124
		DNMT3A	0.01125
		KLHDC8A	0.01128
		VWF	0.01129
		ASB12	0.01131
		LMAN2	0.01131
		ULK1	0.01132
		C4orf48	0.01134
		CA10	0.01135
		PLIN1	0.01135
		SIGLEC7	0.01136
		AUH	0.01138
		HIST1H4E	0.0114
		SGPP2	0.01141
		GHDC	0.01142
		RAD17	0.01143
		PTGES3	0.01144
		STAMBP	0.01145
		TRIM38	0.01146
		C11orf80	0.01147
		LRRC25	0.01148
		CEBPG	0.01149
		JUN	0.0115
		TNNI1	0.0115
		ODF3B	0.01151
		SLC6A3	0.01152
		ANG	0.01152
		HOXB7	0.01154
		SUSD2	0.01154
		TMEM217	0.01155
		SMOC1	0.01156
		RAB7A	0.01156
		DEAF1	0.01158
		UPF3B	0.01159
		CDX1	0.0116
		BVES	0.01161
		VPS4A	0.01162
		ASB13	0.01164
		DIS3	0.01164
		ZNF567	0.01165
		DPF1	0.01168
		SYNM	0.01168
		SLC39A8	0.0117
		FXR2	0.01171
		GSTA4	0.01173
		GINS3	0.01174
		GRPEL2	0.01175
		HABP4	0.01175
		NAP1L2	0.01176
		TMEM65	0.01178
		SLC17A4	0.01179
		RBM39	0.01179
		FBXL19	0.0118
		TRPC7	0.0118
		SLC25A21	0.01183
		PDYN	0.01184
		MYO1G	0.01188
		NOTCH4	0.01193
		MRPS23	0.01195
		PIGV	0.01199
		NWD1	0.01199
		PAX6	0.01203
		ERAP1	0.01203
		RBP7	0.01209
		NAT1	0.01211
		BBS2	0.01213
		NCOA3	0.01213
		KIF1C	0.01213
		NPLOC4	0.01214
		C12orf65	0.01216
		GRB10	0.01216
		MED17	0.01217
		CITED2	0.01219
		ZBTB32	0.01223
		CYB561	0.01224
		EOMES	0.01225
		ELAVL4	0.01225
		CCDC28A	0.01226
		DCK	0.01227
		FAM71E2	0.01232
		RPL3	0.01233
		HLX	0.01235
		AFP	0.01235
		FCGR2B	0.01238
		CLRN3	0.01238
		RBAK	0.01242
		NKAP	0.01242
		RNF112	0.01243
		ALDH2	0.01245
		PPT1	0.01245
		CUL4B	0.01249
		MYBL1	0.0125
		CDK16	0.0125
		ECEL1	0.01251
		ZNF230	0.01255
		RAB6B	0.01261
		DOCK10	0.01264
		C12orf49	0.01265
		SPI1	0.01266
		KRT75	0.01267
		DCAF11	0.01267
		DHX8	0.01271
		DYTN	0.01271
		SLC25A30	0.01275
		DHRS7B	0.01277
		S100Z	0.01277
		PRPF4	0.0128
		ACYP2	0.01283
		SAMD1	0.01284
		SOCS2	0.01285
		JAG1	0.01285
		DDIT3	0.01286
		TTK	0.01287
		PPP1R3B	0.01288
		LY6G5B	0.01289
		CLCC1	0.01291
		CYB5B	0.01294
		DEFB132	0.01294
		CUL1	0.01295
		PARM1	0.01295
		CHMP1B	0.01295
		ZNF662	0.01295
		TYW3	0.01304
		OR51D1	0.01306
		ARAF	0.01306
		KRTAP1-5	0.01308
		JAM3	0.01309
		CST1	0.01309
		OPRL1	0.01311
		KLHL6	0.01311
		GDPD3	0.01312
		LCP1	0.01313
		DLL4	0.01315
		DBF4B	0.01318
		BCAM	0.0132
		LGALS9	0.01322
		SYT5	0.01323
		GSR	0.01323
		MUC2	0.01324
		RBL1	0.01324
[truncated: 1,735 more rows]
