# Supplementary material for: A Three-Gene Classifier Associated With MicroRNA-Mediated Regulation Predicts Prostate Cancer Recurrence After Radical Prostatectomy
Source: Front Genet. 2020 Feb 4;10:1402. doi: 10.3389/fgene.2019.01402 (PMC7011265; doi:10.3389/fgene.2019.01402)
Supplement: Supplementary file 3 [file Table_2.xls]

Additional file 2
Significant negitave correlation miRNA-gene pairs
protien-coding gene	miRNA	p value	Pearson correlation coefficient
KIAA0319L	hsa-miR-217-5p	1.12E-07	-0.413015213
OIP5	hsa-miR-30a-3p	2.73E-09	-0.456263599
E2F8	hsa-miR-30a-3p	2.40E-08	-0.43103096
CLCN2	hsa-miR-30a-3p	2.96E-09	-0.455391746
DNMT3B	hsa-miR-30a-3p	4.71E-09	-0.450135766
HELLS	hsa-miR-30a-3p	1.45E-11	-0.50980921
CDR2L	hsa-miR-30a-3p	5.25E-09	-0.448886087
TTC26	hsa-miR-30a-3p	1.05E-07	-0.412626523
DSCR6	hsa-miR-30a-3p	1.14E-07	-0.411558392
PUF60	hsa-miR-30a-3p	2.31E-07	-0.402333787
PTK6	hsa-miR-30a-3p	3.46E-08	-0.426577419
C1orf135	hsa-miR-30a-3p	1.95E-08	-0.433535888
STMN1	hsa-miR-30a-3p	1.49E-08	-0.436741802
TK1	hsa-miR-30a-3p	2.86E-11	-0.503372425
FAM72D	hsa-miR-30a-3p	3.57E-10	-0.478174908
FBXL18	hsa-miR-30a-3p	2.66E-07	-0.400435288
CSNK1G2	hsa-miR-30a-3p	1.01E-07	-0.413093957
GRINA	hsa-miR-30a-3p	6.16E-09	-0.447068304
E2F2	hsa-miR-30a-3p	3.16E-09	-0.454626792
ERCC6L	hsa-miR-30a-3p	3.17E-09	-0.454615359
CCDC150	hsa-miR-30a-3p	3.40E-09	-0.453810435
PTK2	hsa-miR-30a-3p	6.04E-08	-0.419654075
AURKB	hsa-miR-30a-3p	1.14E-08	-0.439880151
RAB43	hsa-miR-30a-3p	1.73E-09	-0.461317221
DENND4B	hsa-miR-30a-3p	1.25E-09	-0.46488157
ZNF695	hsa-miR-30a-3p	1.07E-08	-0.440661155
MCM10	hsa-miR-30a-3p	4.51E-11	-0.498972494
KIF24	hsa-miR-30a-3p	5.24E-09	-0.448907866
CCDC58	hsa-miR-30a-3p	1.96E-07	-0.404532901
RHPN1	hsa-miR-30a-3p	6.42E-09	-0.446599377
DNAJC2	hsa-miR-30a-3p	2.31E-07	-0.402350286
ASF1B	hsa-miR-30a-3p	7.70E-11	-0.49372751
KIF23	hsa-miR-30a-3p	9.81E-11	-0.491321166
NFKBIL2	hsa-miR-30a-3p	1.52E-10	-0.486951794
SPC25	hsa-miR-30a-3p	2.11E-08	-0.432565522
BRCA1	hsa-miR-30a-3p	2.46E-07	-0.401497092
CAMKV	hsa-miR-30a-3p	6.70E-08	-0.418354522
INPPL1	hsa-miR-30a-3p	1.16E-07	-0.411336452
KIAA1524	hsa-miR-30a-3p	1.38E-08	-0.437683992
DNAJC9	hsa-miR-30a-3p	2.04E-07	-0.403977016
SKA3	hsa-miR-30a-3p	4.21E-10	-0.476448176
TMC6	hsa-miR-30a-3p	6.49E-09	-0.446472026
SKP2	hsa-miR-30a-3p	6.73E-08	-0.418301126
LMNB1	hsa-miR-30a-3p	2.73E-07	-0.400095852
TMEM105	hsa-miR-30a-3p	2.02E-07	-0.404105162
CDC45	hsa-miR-30a-3p	1.43E-14	-0.568665013
AURKA	hsa-miR-30a-3p	1.33E-11	-0.510614123
FAM72B	hsa-miR-30a-3p	9.81E-10	-0.467485088
DLGAP5	hsa-miR-30a-3p	1.50E-11	-0.509504755
ORC1L	hsa-miR-30a-3p	3.57E-09	-0.453263702
E2F1	hsa-miR-30a-3p	3.36E-13	-0.543246645
XRCC2	hsa-miR-30a-3p	1.06E-08	-0.440718766
TPX2	hsa-miR-30a-3p	5.93E-11	-0.496296325
SUN1	hsa-miR-30a-3p	2.13E-09	-0.459054387
FAM72A	hsa-miR-30a-3p	6.78E-10	-0.471432514
PAPD7	hsa-miR-30a-3p	4.38E-09	-0.450963964
LMNB2	hsa-miR-30a-3p	4.90E-10	-0.474870064
C16orf59	hsa-miR-30a-3p	1.38E-07	-0.409141314
GTSE1	hsa-miR-30a-3p	2.16E-14	-0.565456914
SBF1	hsa-miR-30a-3p	2.18E-07	-0.403122708
TRIM46	hsa-miR-30a-3p	6.62E-14	-0.556599966
SQLE	hsa-miR-30a-3p	1.90E-07	-0.40489381
NCAPG2	hsa-miR-30a-3p	1.61E-09	-0.462100077
SLC20A1	hsa-miR-30a-3p	1.50E-09	-0.462919632
ZHX1	hsa-miR-582-5p	2.39E-08	-0.431077603
DNMT3B	hsa-miR-145-3p	1.79E-07	-0.405709359
PAIP2B	hsa-miR-145-3p	8.95E-08	-0.414678785
CLNS1A	hsa-miR-145-3p	1.88E-08	-0.433991545
FAM72D	hsa-miR-145-3p	6.29E-11	-0.49571042
ZFAND1	hsa-miR-145-3p	3.48E-10	-0.478448012
C15orf23	hsa-miR-145-3p	6.23E-08	-0.419263192
EIF2A	hsa-miR-145-3p	1.05E-07	-0.412584946
ERCC6L	hsa-miR-145-3p	3.02E-08	-0.428255914
CCDC150	hsa-miR-145-3p	1.12E-07	-0.411754636
RNFT2	hsa-miR-145-3p	5.29E-08	-0.421321369
SPC25	hsa-miR-145-3p	1.94E-07	-0.404618686
E2F5	hsa-miR-145-3p	2.72E-07	-0.40014291
HLTF	hsa-miR-145-3p	4.71E-08	-0.422767729
EIF2AK1	hsa-miR-145-3p	9.17E-09	-0.442457024
ZNF92	hsa-miR-145-3p	9.55E-08	-0.413852276
SKA3	hsa-miR-145-3p	7.27E-11	-0.494293286
DCAF13	hsa-miR-145-3p	7.31E-10	-0.470633147
MAD2L1	hsa-miR-145-3p	1.43E-09	-0.463375605
C20orf11	hsa-miR-145-3p	1.62E-08	-0.435755805
FAM64A	hsa-miR-145-3p	2.87E-08	-0.42886659
AURKA	hsa-miR-145-3p	1.54E-08	-0.436336679
ZNF138	hsa-miR-145-3p	2.32E-08	-0.431434231
FAM72B	hsa-miR-145-3p	4.80E-13	-0.540221694
DLGAP5	hsa-miR-145-3p	1.98E-07	-0.404377431
RAD54B	hsa-miR-145-3p	1.73E-08	-0.434946881
XRCC2	hsa-miR-145-3p	1.10E-09	-0.466208746
YY1	hsa-miR-145-3p	3.75E-09	-0.452709781
TPX2	hsa-miR-145-3p	1.78E-08	-0.434643954
FAM72A	hsa-miR-145-3p	2.80E-10	-0.480676412
ATOH7	hsa-miR-145-3p	8.31E-08	-0.415632832
GTSE1	hsa-miR-145-3p	9.51E-08	-0.413905092
TREML4	hsa-miR-145-3p	2.31E-07	-0.40236475
NCAPG2	hsa-miR-145-3p	2.32E-10	-0.482615605
ZNF3	hsa-miR-221-3p	7.00E-08	-0.417802733
C9orf163	hsa-miR-221-3p	1.69E-10	-0.485858737
PAIP2B	hsa-miR-221-3p	4.38E-08	-0.423667208
LARP1	hsa-miR-221-3p	2.94E-10	-0.480200203
ZBED4	hsa-miR-221-3p	1.30E-07	-0.409863166
NEK4	hsa-miR-221-3p	8.40E-10	-0.469158446
PIGW	hsa-miR-221-3p	3.25E-08	-0.427349854
PYCR1	hsa-miR-221-3p	1.11E-10	-0.4900867
FAM72D	hsa-miR-221-3p	1.29E-07	-0.409993382
ZFAND1	hsa-miR-221-3p	1.12E-08	-0.440103131
TRNT1	hsa-miR-221-3p	1.13E-07	-0.41170641
EIF2A	hsa-miR-221-3p	8.39E-09	-0.443498776
ERCC6L	hsa-miR-221-3p	1.26E-07	-0.410313191
PTK2	hsa-miR-221-3p	1.07E-07	-0.412364533
GRPEL2	hsa-miR-221-3p	1.16E-07	-0.411350013
ZNF695	hsa-miR-221-3p	1.58E-07	-0.407337107
IARS	hsa-miR-221-3p	2.16E-07	-0.403228714
VHL	hsa-miR-221-3p	2.19E-07	-0.403015695
E2F5	hsa-miR-221-3p	6.53E-09	-0.446400082
HLTF	hsa-miR-221-3p	3.10E-08	-0.42790986
EIF2AK1	hsa-miR-221-3p	1.33E-09	-0.464211402
ZNF92	hsa-miR-221-3p	1.31E-08	-0.438316337
FAM91A1	hsa-miR-221-3p	1.44E-08	-0.437125721
SKA3	hsa-miR-221-3p	2.49E-09	-0.457315295
DCAF13	hsa-miR-221-3p	1.36E-09	-0.463974423
C20orf11	hsa-miR-221-3p	8.36E-10	-0.469208289
FAM64A	hsa-miR-221-3p	1.12E-07	-0.411861231
NUDT19	hsa-miR-221-3p	9.92E-09	-0.441542897
SIX4	hsa-miR-221-3p	1.98E-08	-0.433335068
AURKA	hsa-miR-221-3p	3.21E-08	-0.427475013
ZNF138	hsa-miR-221-3p	1.17E-10	-0.489540459
FAM72B	hsa-miR-221-3p	2.38E-08	-0.431125005
DLGAP5	hsa-miR-221-3p	3.09E-09	-0.454896496
YY1	hsa-miR-221-3p	5.79E-12	-0.518298197
TPX2	hsa-miR-221-3p	6.95E-09	-0.445683814
FAM72A	hsa-miR-221-3p	1.97E-08	-0.433434534
C16orf59	hsa-miR-221-3p	1.93E-07	-0.404718205
GTSE1	hsa-miR-221-3p	1.53E-09	-0.462675197
SQLE	hsa-miR-221-3p	2.17E-07	-0.403164403
NCAPG2	hsa-miR-221-3p	8.03E-11	-0.493305939
C9orf163	hsa-miR-133b	8.43E-10	-0.471871872
RMI1	hsa-miR-133b	3.07E-07	-0.400960459
PIGW	hsa-miR-133b	5.39E-09	-0.451263574
FAM72D	hsa-miR-133b	1.72E-07	-0.408736292
ZFAND1	hsa-miR-133b	4.12E-08	-0.42697419
FANCF	hsa-miR-133b	1.59E-09	-0.465004961
HLTF	hsa-miR-133b	6.52E-08	-0.421231923
ZNF92	hsa-miR-133b	4.64E-09	-0.452981123
SKA3	hsa-miR-133b	8.06E-08	-0.418534304
DCAF13	hsa-miR-133b	5.26E-08	-0.423939514
C20orf11	hsa-miR-133b	2.19E-10	-0.486045201
PCNA	hsa-miR-133b	9.64E-08	-0.416230681
ZNF138	hsa-miR-133b	1.97E-07	-0.406872283
FAM72B	hsa-miR-133b	4.43E-09	-0.453501654
DLGAP5	hsa-miR-133b	1.57E-07	-0.409865416
YY1	hsa-miR-133b	1.39E-08	-0.440212753
TPX2	hsa-miR-133b	1.47E-07	-0.410778333
FAM72A	hsa-miR-133b	2.46E-07	-0.40394879
UNC50	hsa-miR-133b	1.37E-07	-0.411688442
NCAPG2	hsa-miR-133b	3.55E-08	-0.428827288
NCAPG2	hsa-miR-582-3p	9.90E-08	-0.413386331
FAM108B1	hsa-miR-204-5p	7.86E-08	-0.416331139
LARP1	hsa-miR-204-5p	8.06E-08	-0.416012434
NEK4	hsa-miR-204-5p	4.70E-10	-0.475300551
PIGW	hsa-miR-204-5p	7.29E-08	-0.417285451
RAD18	hsa-miR-204-5p	1.73E-07	-0.406125745
EIF2A	hsa-miR-204-5p	5.08E-09	-0.449274269
PTK2	hsa-miR-204-5p	6.68E-08	-0.418396512
CLTC	hsa-miR-204-5p	1.06E-08	-0.44071201
ABCE1	hsa-miR-204-5p	1.01E-08	-0.441288209
SRFBP1	hsa-miR-204-5p	4.01E-09	-0.451952587
DHX9	hsa-miR-204-5p	2.12E-07	-0.403492254
DDX21	hsa-miR-204-5p	1.36E-07	-0.409298511
ZNF92	hsa-miR-204-5p	6.33E-09	-0.446751659
FAM91A1	hsa-miR-204-5p	6.82E-10	-0.471371299
SKA3	hsa-miR-204-5p	9.31E-08	-0.414173914
FOXN2	hsa-miR-204-5p	2.27E-08	-0.431703538
ZHX1	hsa-miR-204-5p	9.78E-08	-0.413541003
NUDT19	hsa-miR-204-5p	1.80E-07	-0.405665812
ZNF138	hsa-miR-204-5p	2.65E-09	-0.45662018
DLGAP5	hsa-miR-204-5p	4.05E-08	-0.424637237
YY1	hsa-miR-204-5p	1.50E-10	-0.487093849
R3HDM1	hsa-miR-204-5p	1.41E-07	-0.408805098
NCAPG2	hsa-miR-204-5p	2.26E-11	-0.505629966
STMN1	hsa-miR-1-3p	4.67E-08	-0.422883898
TK1	hsa-miR-1-3p	2.61E-08	-0.430035543
NEK4	hsa-miR-1-3p	1.50E-07	-0.408048991
FAM72D	hsa-miR-1-3p	2.73E-10	-0.480941869
GRINA	hsa-miR-1-3p	8.99E-08	-0.414622843
ERCC6L	hsa-miR-1-3p	2.39E-08	-0.431073574
PTK2	hsa-miR-1-3p	5.28E-10	-0.474088653
AURKB	hsa-miR-1-3p	1.46E-07	-0.40835346
MCM10	hsa-miR-1-3p	2.09E-07	-0.403636394
ASF1B	hsa-miR-1-3p	1.88E-08	-0.433967788
NFKBIL2	hsa-miR-1-3p	4.99E-09	-0.44947493
SPC25	hsa-miR-1-3p	1.80E-08	-0.434501959
SNORA42	hsa-miR-1-3p	1.45E-08	-0.437059279
INPPL1	hsa-miR-1-3p	4.77E-09	-0.449987042
SPATA16	hsa-miR-1-3p	6.22E-08	-0.419285246
CDK16	hsa-miR-1-3p	9.10E-08	-0.414473682
EIF2AK1	hsa-miR-1-3p	6.04E-11	-0.496119878
FAM91A1	hsa-miR-1-3p	1.15E-07	-0.411426241
SKA3	hsa-miR-1-3p	2.30E-12	-0.526602596
MAD2L1	hsa-miR-1-3p	1.47E-08	-0.436890386
FAM64A	hsa-miR-1-3p	3.91E-08	-0.425066855
SIX4	hsa-miR-1-3p	2.35E-07	-0.40211373
AURKA	hsa-miR-1-3p	1.34E-08	-0.437983966
FAM72B	hsa-miR-1-3p	3.68E-11	-0.500947218
DLGAP5	hsa-miR-1-3p	1.46E-08	-0.437023672
C8orf30A	hsa-miR-1-3p	5.57E-08	-0.420671103
E2F1	hsa-miR-1-3p	2.07E-08	-0.432794185
XRCC2	hsa-miR-1-3p	2.84E-08	-0.428992221
YY1	hsa-miR-1-3p	6.62E-09	-0.446242803
TPX2	hsa-miR-1-3p	8.27E-10	-0.46932396
FAM72A	hsa-miR-1-3p	2.74E-08	-0.429418609
LMNB2	hsa-miR-1-3p	3.26E-09	-0.45430528
C16orf59	hsa-miR-1-3p	1.39E-09	-0.463693288
GTSE1	hsa-miR-1-3p	3.35E-09	-0.454000041
NCAPG2	hsa-miR-1-3p	5.93E-09	-0.447507522
OIP5	hsa-miR-133a-3p	8.55E-08	-0.415258929
HELLS	hsa-miR-133a-3p	2.50E-07	-0.401272501
BRI3BP	hsa-miR-133a-3p	1.11E-08	-0.440263928
E2F3	hsa-miR-133a-3p	2.06E-07	-0.40387166
ZNF367	hsa-miR-133a-3p	6.77E-08	-0.418218683
LARP1	hsa-miR-133a-3p	5.47E-09	-0.448427319
STMN1	hsa-miR-133a-3p	7.28E-08	-0.417305829
TK1	hsa-miR-133a-3p	7.78E-08	-0.416467794
NEK4	hsa-miR-133a-3p	5.19E-11	-0.497592988
FAM72D	hsa-miR-133a-3p	6.58E-09	-0.446309164
FIGNL1	hsa-miR-133a-3p	7.37E-08	-0.41715692
ZFAND1	hsa-miR-133a-3p	9.02E-10	-0.468393907
E2F2	hsa-miR-133a-3p	7.61E-08	-0.416735971
ERCC6L	hsa-miR-133a-3p	1.61E-10	-0.486325881
ORC2L	hsa-miR-133a-3p	1.88E-08	-0.43397074
PTK2	hsa-miR-133a-3p	2.08E-11	-0.506381907
ZNF695	hsa-miR-133a-3p	1.25E-07	-0.410423768
MCM10	hsa-miR-133a-3p	3.54E-09	-0.453365856
IARS	hsa-miR-133a-3p	1.13E-08	-0.439997602
STIL	hsa-miR-133a-3p	3.73E-08	-0.4256497
NUP210	hsa-miR-133a-3p	1.40E-07	-0.408950645
ASF1B	hsa-miR-133a-3p	3.18E-08	-0.427602347
ABCE1	hsa-miR-133a-3p	2.83E-08	-0.429028154
VHL	hsa-miR-133a-3p	1.12E-07	-0.411759377
SPC25	hsa-miR-133a-3p	8.26E-09	-0.443680822
BRCA1	hsa-miR-133a-3p	9.98E-08	-0.41329078
DHX9	hsa-miR-133a-3p	2.40E-08	-0.431041862
E2F5	hsa-miR-133a-3p	9.66E-08	-0.413705601
BRIP1	hsa-miR-133a-3p	1.13E-07	-0.411714507
HLTF	hsa-miR-133a-3p	8.84E-08	-0.414839609
EIF2AK1	hsa-miR-133a-3p	2.50E-09	-0.457257697
TMEM97	hsa-miR-133a-3p	1.10E-07	-0.412035791
ZNF92	hsa-miR-133a-3p	7.37E-12	-0.516081633
FAM91A1	hsa-miR-133a-3p	4.92E-11	-0.498128032
SKA3	hsa-miR-133a-3p	1.73E-11	-0.508167284
PRDM10	hsa-miR-133a-3p	9.83E-08	-0.413482347
ZHX1	hsa-miR-133a-3p	2.89E-09	-0.455651237
DCAF13	hsa-miR-133a-3p	1.65E-08	-0.435565277
MAD2L1	hsa-miR-133a-3p	1.80E-10	-0.485198234
C20orf11	hsa-miR-133a-3p	3.48E-09	-0.453557577
LMNB1	hsa-miR-133a-3p	6.32E-09	-0.446763483
FAM64A	hsa-miR-133a-3p	1.01E-08	-0.441337002
PCNA	hsa-miR-133a-3p	1.66E-07	-0.406705817
SIX4	hsa-miR-133a-3p	7.76E-10	-0.470003159
AURKA	hsa-miR-133a-3p	2.15E-09	-0.458929658
ZNF138	hsa-miR-133a-3p	1.51E-07	-0.407968733
FAM72B	hsa-miR-133a-3p	4.86E-10	-0.474957414
DLGAP5	hsa-miR-133a-3p	2.48E-10	-0.481959124
PAXIP1	hsa-miR-133a-3p	1.71E-07	-0.406310231
ORC1L	hsa-miR-133a-3p	2.37E-08	-0.431192057
RAD54B	hsa-miR-133a-3p	1.54E-07	-0.407718732
XRCC2	hsa-miR-133a-3p	7.69E-10	-0.470094327
YY1	hsa-miR-133a-3p	2.23E-13	-0.54664753
TPX2	hsa-miR-133a-3p	1.65E-10	-0.486095954
FAM72A	hsa-miR-133a-3p	5.59E-09	-0.448176837
LMNB2	hsa-miR-133a-3p	2.64E-07	-0.400543379
KIAA1958	hsa-miR-133a-3p	1.64E-07	-0.406882627
GTSE1	hsa-miR-133a-3p	8.35E-09	-0.443549496
NCAPG2	hsa-miR-133a-3p	9.75E-12	-0.513502579
ZNF3	hsa-miR-222-3p	1.17E-08	-0.439622324
C9orf163	hsa-miR-222-3p	5.29E-08	-0.421322904
PAIP2B	hsa-miR-222-3p	5.36E-09	-0.448651463
LARP1	hsa-miR-222-3p	4.52E-12	-0.520554646
ZBED4	hsa-miR-222-3p	1.31E-08	-0.438306999
NEK4	hsa-miR-222-3p	9.24E-10	-0.468129596
PYCR1	hsa-miR-222-3p	5.67E-09	-0.448015346
ZFAND1	hsa-miR-222-3p	5.71E-09	-0.447942467
HIPK2	hsa-miR-222-3p	1.51E-07	-0.407903387
EIF2A	hsa-miR-222-3p	9.47E-08	-0.413961318
ZMYND8	hsa-miR-222-3p	8.36E-08	-0.415549326
PEX1	hsa-miR-222-3p	7.50E-08	-0.416932916
ORC2L	hsa-miR-222-3p	6.67E-08	-0.418408716
PTK2	hsa-miR-222-3p	1.32E-07	-0.409664426
GRPEL2	hsa-miR-222-3p	2.65E-07	-0.400517165
ACACA	hsa-miR-222-3p	1.89E-08	-0.433930472
IARS	hsa-miR-222-3p	1.81E-07	-0.405548248
VHL	hsa-miR-222-3p	3.62E-08	-0.426023417
HLTF	hsa-miR-222-3p	3.10E-08	-0.427902504
EIF2AK1	hsa-miR-222-3p	2.15E-10	-0.483396197
ZNF92	hsa-miR-222-3p	5.27E-09	-0.44885052
FAM91A1	hsa-miR-222-3p	1.49E-08	-0.436747525
SKA3	hsa-miR-222-3p	3.46E-08	-0.426561068
PRDM10	hsa-miR-222-3p	9.71E-08	-0.413634571
DCAF13	hsa-miR-222-3p	4.54E-08	-0.423227607
C20orf11	hsa-miR-222-3p	7.13E-10	-0.470905625
UPF0639	hsa-miR-222-3p	9.85E-08	-0.413451427
NUDT19	hsa-miR-222-3p	1.25E-08	-0.438794374
RALGAPA2	hsa-miR-222-3p	1.29E-07	-0.409999515
SIX4	hsa-miR-222-3p	5.36E-08	-0.421155536
AURKA	hsa-miR-222-3p	1.04E-07	-0.412800245
ZNF138	hsa-miR-222-3p	8.27E-12	-0.515030765
FAM72B	hsa-miR-222-3p	1.21E-07	-0.410777467
DLGAP5	hsa-miR-222-3p	2.60E-08	-0.430085595
PAXIP1	hsa-miR-222-3p	4.26E-08	-0.424019077
XRCC2	hsa-miR-222-3p	2.64E-07	-0.400582191
YY1	hsa-miR-222-3p	5.90E-11	-0.496336516
TPX2	hsa-miR-222-3p	2.01E-08	-0.433181313
FAM72A	hsa-miR-222-3p	1.33E-07	-0.409606368
GTSE1	hsa-miR-222-3p	1.90E-08	-0.433835102
ZDHHC9	hsa-miR-222-3p	4.48E-08	-0.423388721
NCAPG2	hsa-miR-222-3p	2.49E-12	-0.525913989
E2F8	hsa-miR-30a-5p	2.48E-08	-0.430647585
HELLS	hsa-miR-30a-5p	1.96E-12	-0.528047529
CDR2L	hsa-miR-30a-5p	1.07E-07	-0.412395354
TTC26	hsa-miR-30a-5p	4.85E-09	-0.449798704
INPP4A	hsa-miR-30a-5p	1.61E-07	-0.407069702
PDK3	hsa-miR-30a-5p	1.72E-12	-0.529181517
ZNF367	hsa-miR-30a-5p	4.78E-08	-0.422593733
C1orf135	hsa-miR-30a-5p	7.09E-10	-0.470957681
TK1	hsa-miR-30a-5p	2.32E-07	-0.40227279
E2F2	hsa-miR-30a-5p	5.27E-08	-0.421370002
ERCC6L	hsa-miR-30a-5p	7.61E-09	-0.444621084
ZMYND8	hsa-miR-30a-5p	1.45E-07	-0.408439943
PTK2	hsa-miR-30a-5p	9.63E-10	-0.467690816
SLC22A15	hsa-miR-30a-5p	1.21E-07	-0.410832154
RAB43	hsa-miR-30a-5p	1.26E-09	-0.464810217
MCM10	hsa-miR-30a-5p	6.07E-11	-0.496059517
STIL	hsa-miR-30a-5p	1.34E-07	-0.409468423
KIF24	hsa-miR-30a-5p	2.11E-10	-0.483572153
ASF1B	hsa-miR-30a-5p	3.00E-09	-0.455232176
KIF23	hsa-miR-30a-5p	1.83E-10	-0.485040656
BRCA1	hsa-miR-30a-5p	3.62E-10	-0.478018185
KIAA1524	hsa-miR-30a-5p	1.40E-11	-0.510129677
BRIP1	hsa-miR-30a-5p	1.59E-08	-0.435943907
SKA3	hsa-miR-30a-5p	1.60E-07	-0.407156814
SKP2	hsa-miR-30a-5p	5.17E-13	-0.539592094
TMEM105	hsa-miR-30a-5p	1.85E-07	-0.405256855
CDC45	hsa-miR-30a-5p	1.16E-10	-0.489688416
SIX4	hsa-miR-30a-5p	7.89E-08	-0.416284005
AURKA	hsa-miR-30a-5p	1.87E-09	-0.460484933
ADAM17	hsa-miR-30a-5p	5.11E-10	-0.474425896
DLGAP5	hsa-miR-30a-5p	3.57E-10	-0.478185593
ORC1L	hsa-miR-30a-5p	9.99E-09	-0.441462594
BRCA2	hsa-miR-30a-5p	1.85E-08	-0.43415798
CCDC6	hsa-miR-30a-5p	1.15E-07	-0.411455443
TPX2	hsa-miR-30a-5p	6.29E-09	-0.446824941
B3GNT5	hsa-miR-30a-5p	8.84E-09	-0.442891926
LMNB2	hsa-miR-30a-5p	6.12E-08	-0.419495849
CHD4	hsa-miR-30a-5p	3.25E-08	-0.427324882
GTSE1	hsa-miR-30a-5p	1.06E-10	-0.490577935
TRIM46	hsa-miR-30a-5p	6.50E-08	-0.418742742
SQLE	hsa-miR-30a-5p	2.02E-09	-0.45964087
NCAPG2	hsa-miR-30a-5p	7.56E-09	-0.444696716
EDNRB	hsa-miR-21-5p	2.36E-07	-0.402060798
ATP1A2	hsa-miR-21-5p	6.27E-09	-0.446864055
MPDU1	hsa-miR-21-5p	5.21E-09	-0.448990792
C2orf88	hsa-miR-21-5p	8.42E-10	-0.469133281
DPT	hsa-miR-21-5p	4.90E-09	-0.44967939
COL4A6	hsa-miR-21-5p	5.49E-08	-0.420852496
SRD5A2	hsa-miR-21-5p	1.94E-08	-0.4335994
SPRY2	hsa-miR-21-5p	1.61E-08	-0.435816584
LGI3	hsa-miR-21-5p	1.87E-08	-0.434031614
HELLS	hsa-miR-30c-2-3p	3.55E-09	-0.453322007
CDR2L	hsa-miR-30c-2-3p	4.75E-08	-0.422668635
PDK3	hsa-miR-30c-2-3p	8.46E-08	-0.415403742
PTK6	hsa-miR-30c-2-3p	2.43E-07	-0.401658128
SLC22A15	hsa-miR-30c-2-3p	2.81E-08	-0.429124273
RAB43	hsa-miR-30c-2-3p	6.09E-10	-0.472566848
KIF24	hsa-miR-30c-2-3p	2.44E-07	-0.401630912
TGM2	hsa-miR-30c-2-3p	1.79E-10	-0.485272937
TMC6	hsa-miR-30c-2-3p	2.31E-07	-0.402325672
TMEM105	hsa-miR-30c-2-3p	3.74E-08	-0.425606367
CDC45	hsa-miR-30c-2-3p	2.56E-09	-0.456990361
AURKA	hsa-miR-30c-2-3p	1.04E-07	-0.412719421
DLGAP5	hsa-miR-30c-2-3p	3.24E-08	-0.427385902
E2F1	hsa-miR-30c-2-3p	2.57E-07	-0.400904415
GTSE1	hsa-miR-30c-2-3p	4.38E-09	-0.450951475
TRIM46	hsa-miR-30c-2-3p	1.26E-13	-0.551358779
SLC20A1	hsa-miR-30c-2-3p	2.29E-07	-0.402481207
LDHA	hsa-miR-30c-2-3p	5.50E-08	-0.420826133
B3GAT2	hsa-miR-4532	0.000557899	-0.402184686
C3orf35	hsa-miR-4532	0.000565373	-0.401801815
ISM2	hsa-miR-15b-3p	9.01E-08	-0.414593022
PCP4L1	hsa-miR-15b-3p	2.24E-09	-0.458465736
HIF3A	hsa-miR-15b-3p	6.70E-10	-0.471556213
ANGPT1	hsa-miR-15b-3p	5.51E-12	-0.51875507
SLC22A4	hsa-miR-15b-3p	3.48E-08	-0.426507011
MRGPRF	hsa-miR-15b-3p	2.86E-09	-0.455774522
C1orf54	hsa-miR-15b-3p	9.11E-08	-0.414451614
SGCA	hsa-miR-15b-3p	1.38E-07	-0.409070183
MBNL2	hsa-miR-15b-3p	4.56E-09	-0.450499737
TTC28	hsa-miR-15b-3p	1.73E-08	-0.435000474
SCN2B	hsa-miR-15b-3p	1.06E-07	-0.412495785
DAAM2	hsa-miR-15b-3p	8.49E-08	-0.415360272
GPR124	hsa-miR-15b-3p	4.90E-08	-0.422276235
NT5E	hsa-miR-15b-3p	1.95E-08	-0.433506561
PRKCB	hsa-miR-15b-3p	6.80E-08	-0.418169648
TRPC4	hsa-miR-15b-3p	2.59E-11	-0.504299339
ABCG2	hsa-miR-15b-3p	8.05E-08	-0.416024455
DYNC1I1	hsa-miR-15b-3p	9.41E-08	-0.414036822
FRMD6	hsa-miR-15b-3p	9.93E-11	-0.491197715
CDC42EP4	hsa-miR-15b-3p	6.80E-09	-0.445935206
EVC2	hsa-miR-15b-3p	4.70E-10	-0.47531258
TGFBR3	hsa-miR-15b-3p	1.50E-11	-0.509480771
FBXO17	hsa-miR-15b-3p	3.23E-12	-0.523568434
MEIS2	hsa-miR-15b-3p	2.27E-10	-0.482833866
SLC18A2	hsa-miR-15b-3p	5.77E-08	-0.420224639
ATP1A2	hsa-miR-15b-3p	5.97E-11	-0.496228765
CNRIP1	hsa-miR-15b-3p	2.10E-07	-0.403579841
EDNRA	hsa-miR-15b-3p	1.48E-08	-0.43679733
C2orf88	hsa-miR-15b-3p	2.35E-10	-0.482494153
C3orf70	hsa-miR-15b-3p	5.16E-09	-0.44909927
RAI2	hsa-miR-15b-3p	7.28E-13	-0.536661604
KLK3	hsa-miR-15b-3p	2.63E-08	-0.429930529
ARHGAP20	hsa-miR-15b-3p	9.44E-11	-0.491707402
NTRK3	hsa-miR-15b-3p	3.53E-08	-0.42632549
WNT16	hsa-miR-15b-3p	2.41E-08	-0.43096355
PCP4	hsa-miR-15b-3p	5.69E-09	-0.44797142
EPB41L3	hsa-miR-15b-3p	1.21E-07	-0.410837277
SEMA6D	hsa-miR-15b-3p	1.80E-10	-0.485230391
C4orf31	hsa-miR-15b-3p	2.03E-07	-0.40403928
DPT	hsa-miR-15b-3p	2.47E-10	-0.481992554
ACSS3	hsa-miR-15b-3p	1.81E-11	-0.507692103
SNRPN	hsa-miR-15b-3p	1.64E-07	-0.406825884
HLF	hsa-miR-15b-3p	4.56E-12	-0.520477125
COL4A6	hsa-miR-15b-3p	1.73E-10	-0.485641161
SRD5A2	hsa-miR-15b-3p	2.18E-11	-0.505930432
HRASLS5	hsa-miR-15b-3p	5.80E-09	-0.447747216
SDPR	hsa-miR-15b-3p	4.55E-12	-0.520494519
SERPINA5	hsa-miR-15b-3p	9.00E-08	-0.41460886
CPNE6	hsa-miR-15b-3p	7.41E-09	-0.444928802
CLIC6	hsa-miR-15b-3p	3.64E-12	-0.522508334
GNAL	hsa-miR-15b-3p	2.64E-08	-0.429860064
HFE	hsa-miR-15b-3p	2.39E-07	-0.401866259
C20orf200	hsa-miR-15b-3p	8.78E-10	-0.468676906
SPARCL1	hsa-miR-15b-3p	2.06E-08	-0.432891875
ACOX2	hsa-miR-15b-3p	2.00E-10	-0.484115791
SPRY2	hsa-miR-15b-3p	1.42E-09	-0.463462083
KCNAB1	hsa-miR-15b-3p	5.93E-09	-0.447511231
THSD4	hsa-miR-15b-3p	5.49E-08	-0.420861175
RNF180	hsa-miR-15b-3p	1.18E-08	-0.439473367
MATN2	hsa-miR-15b-3p	6.40E-11	-0.495545264
LOC284276	hsa-miR-15b-3p	2.98E-10	-0.480048913
BHMT2	hsa-miR-15b-3p	6.06E-10	-0.472619662
LGI3	hsa-miR-15b-3p	4.13E-09	-0.451635354
GNE	hsa-miR-15b-3p	1.74E-08	-0.434867161
GJA1	hsa-miR-15b-3p	1.74E-07	-0.40608179
ADCY5	hsa-miR-15b-3p	2.64E-09	-0.456657911
DES	hsa-miR-15b-3p	4.53E-12	-0.520535627
TSLP	hsa-miR-15b-3p	4.27E-08	-0.42397801
PRSS12	hsa-miR-15b-3p	8.07E-08	-0.41600498
NEK4	hsa-miR-455-5p	1.12E-07	-0.411811752
TRNT1	hsa-miR-455-5p	1.01E-07	-0.413126225
LARP4	hsa-miR-455-5p	4.66E-10	-0.475386911
CLTC	hsa-miR-455-5p	3.42E-08	-0.42672288
YY1	hsa-miR-455-5p	1.01E-10	-0.490994968
ACTR2	hsa-miR-455-5p	6.91E-08	-0.417956576
FAM76A	hsa-miR-6715b-3p	8.73E-06	-0.411606584
GRINA	hsa-miR-30e-3p	5.55E-08	-0.420721715
RHPN1	hsa-miR-30e-3p	2.04E-08	-0.432971712
TRIM46	hsa-miR-30e-3p	1.23E-08	-0.439015297
PCP4L1	hsa-miR-503-5p	4.74E-09	-0.458217603
ANGPT1	hsa-miR-503-5p	4.99E-10	-0.48314613
SLC22A4	hsa-miR-503-5p	9.06E-08	-0.422193453
MBNL2	hsa-miR-503-5p	1.24E-10	-0.497627483
TRPC4	hsa-miR-503-5p	2.47E-07	-0.408893879
MYO3A	hsa-miR-503-5p	3.07E-07	-0.405955216
FRMD6	hsa-miR-503-5p	2.07E-09	-0.467604631
EVC2	hsa-miR-503-5p	3.70E-08	-0.43356761
FBXO32	hsa-miR-503-5p	4.23E-10	-0.484900173
TGFBR3	hsa-miR-503-5p	4.75E-08	-0.430437993
MEIS2	hsa-miR-503-5p	9.66E-09	-0.449895594
ATP1A2	hsa-miR-503-5p	1.66E-07	-0.414253492
ZDHHC15	hsa-miR-503-5p	3.39E-08	-0.434651537
C3orf70	hsa-miR-503-5p	1.64E-08	-0.443577497
ARHGAP20	hsa-miR-503-5p	6.33E-08	-0.42679076
PCP4	hsa-miR-503-5p	2.47E-07	-0.408940947
LOH3CR2A	hsa-miR-503-5p	2.91E-07	-0.406681763
ACSS3	hsa-miR-503-5p	4.57E-09	-0.458638445
LOC255167	hsa-miR-503-5p	1.95E-07	-0.412118541
WLS	hsa-miR-503-5p	1.99E-07	-0.411860208
C9orf125	hsa-miR-503-5p	7.74E-09	-0.452513495
HRASLS5	hsa-miR-503-5p	9.44E-08	-0.421661462
CUX2	hsa-miR-503-5p	3.08E-08	-0.435870959
AHNAK	hsa-miR-503-5p	9.15E-08	-0.422063241
CLIC6	hsa-miR-503-5p	8.56E-08	-0.422924663
GNAL	hsa-miR-503-5p	9.16E-09	-0.450527622
ACOX2	hsa-miR-503-5p	1.20E-08	-0.447288103
THSD4	hsa-miR-503-5p	1.38E-09	-0.472091849
SLC22A3	hsa-miR-503-5p	1.71E-08	-0.443038768
APP	hsa-miR-503-5p	4.44E-07	-0.400891731
GNE	hsa-miR-503-5p	2.08E-07	-0.41125728
PTGS2	hsa-miR-503-5p	8.94E-08	-0.422368742
DES	hsa-miR-503-5p	7.54E-08	-0.424553764
ITGBL1	hsa-miR-891a-5p	5.64E-07	-0.401356028
ITGBL1	hsa-miR-184	1.82E-07	-0.45469933
RHPN2	hsa-miR-184	1.65E-07	-0.456057542
ISM2	hsa-miR-15b-5p	9.14E-08	-0.414410687
PCP4L1	hsa-miR-15b-5p	1.00E-07	-0.413241497
HIF3A	hsa-miR-15b-5p	4.55E-08	-0.423193774
ANGPT1	hsa-miR-15b-5p	2.43E-08	-0.430906567
MRGPRF	hsa-miR-15b-5p	2.20E-09	-0.458664579
SGCA	hsa-miR-15b-5p	1.78E-07	-0.405745854
DPYSL3	hsa-miR-15b-5p	1.91E-07	-0.404862029
GPR124	hsa-miR-15b-5p	1.49E-07	-0.408100536
TRPC4	hsa-miR-15b-5p	2.20E-08	-0.432107142
MSMB	hsa-miR-15b-5p	2.74E-07	-0.400076062
DYNC1I1	hsa-miR-15b-5p	2.19E-08	-0.432119745
FRMD6	hsa-miR-15b-5p	1.76E-10	-0.485438519
CDC42EP4	hsa-miR-15b-5p	2.62E-07	-0.4006455
EVC2	hsa-miR-15b-5p	2.06E-08	-0.432865688
FBXO32	hsa-miR-15b-5p	7.58E-09	-0.44467732
TGFBR3	hsa-miR-15b-5p	1.05E-07	-0.412660782
FBXO17	hsa-miR-15b-5p	6.58E-10	-0.47176033
MEIS2	hsa-miR-15b-5p	9.13E-10	-0.468261214
ATP1A2	hsa-miR-15b-5p	2.26E-08	-0.431772192
SPRYD3	hsa-miR-15b-5p	2.48E-07	-0.401383224
SCRG1	hsa-miR-15b-5p	8.68E-08	-0.415076952
EDNRA	hsa-miR-15b-5p	6.06E-09	-0.447262432
C2orf88	hsa-miR-15b-5p	2.09E-07	-0.40366413
C3orf70	hsa-miR-15b-5p	5.41E-10	-0.47382403
RAI2	hsa-miR-15b-5p	6.26E-09	-0.446880318
ARHGAP20	hsa-miR-15b-5p	8.23E-08	-0.415743798
PCP4	hsa-miR-15b-5p	5.65E-13	-0.538834116
SEMA6D	hsa-miR-15b-5p	3.57E-08	-0.426199399
DACT3	hsa-miR-15b-5p	5.72E-08	-0.420349053
BOC	hsa-miR-15b-5p	1.16E-08	-0.439735889
ACSS3	hsa-miR-15b-5p	1.05E-08	-0.440917658
ATOH8	hsa-miR-15b-5p	1.73E-07	-0.406190057
PIPOX	hsa-miR-15b-5p	5.56E-08	-0.420687777
SNRPN	hsa-miR-15b-5p	1.37E-07	-0.40922712
WLS	hsa-miR-15b-5p	2.73E-09	-0.456290138
HLF	hsa-miR-15b-5p	2.86E-09	-0.455756636
COL4A6	hsa-miR-15b-5p	2.74E-07	-0.400082579
SRD5A2	hsa-miR-15b-5p	4.72E-08	-0.422733772
CAP2	hsa-miR-15b-5p	2.48E-08	-0.430659792
SDPR	hsa-miR-15b-5p	7.95E-08	-0.416185862
CPNE6	hsa-miR-15b-5p	7.15E-08	-0.417528505
PTPRU	hsa-miR-15b-5p	2.15E-07	-0.403281772
CLIC6	hsa-miR-15b-5p	1.63E-08	-0.43568348
GNAL	hsa-miR-15b-5p	1.20E-08	-0.439339249
NDP	hsa-miR-15b-5p	6.93E-08	-0.417930634
C20orf200	hsa-miR-15b-5p	7.43E-09	-0.444904171
SPARCL1	hsa-miR-15b-5p	8.83E-08	-0.41485026
ACOX2	hsa-miR-15b-5p	4.54E-09	-0.450546179
GAL3ST3	hsa-miR-15b-5p	9.25E-09	-0.442363348
THSD4	hsa-miR-15b-5p	2.51E-10	-0.481803362
SLC22A3	hsa-miR-15b-5p	7.64E-08	-0.416699298
BHMT2	hsa-miR-15b-5p	4.91E-10	-0.474855295
LGI3	hsa-miR-15b-5p	1.46E-08	-0.436985199
ADCY5	hsa-miR-15b-5p	4.87E-08	-0.422342446
WSCD2	hsa-miR-15b-5p	3.79E-09	-0.452582578
DES	hsa-miR-15b-5p	1.35E-11	-0.510483221
PRSS12	hsa-miR-15b-5p	3.49E-08	-0.426473816
ZBED4	hsa-miR-383-5p	1.90E-07	-0.419024671
ZDHHC9	hsa-miR-383-5p	5.62E-07	-0.403998123
GAGE4	hsa-miR-100-5p	1.34E-10	-0.488180633
ZNF367	hsa-miR-100-5p	1.96E-08	-0.433492189
STMN1	hsa-miR-100-5p	2.22E-07	-0.402875091
TK1	hsa-miR-100-5p	1.05E-09	-0.466802046
FAM72D	hsa-miR-100-5p	9.27E-08	-0.414235683
ERCC6L	hsa-miR-100-5p	2.24E-08	-0.431875859
TRYX3	hsa-miR-100-5p	5.22E-08	-0.421479045
ZNF695	hsa-miR-100-5p	2.39E-08	-0.431094962
MCM10	hsa-miR-100-5p	6.72E-09	-0.446066295
ASF1B	hsa-miR-100-5p	1.77E-07	-0.405845725
SPC25	hsa-miR-100-5p	1.51E-08	-0.43655985
BRCA1	hsa-miR-100-5p	1.64E-07	-0.406822939
SNORA42	hsa-miR-100-5p	2.28E-11	-0.505520341
SPATA16	hsa-miR-100-5p	1.75E-11	-0.508045966
TMEM97	hsa-miR-100-5p	1.39E-07	-0.40902088
SKA3	hsa-miR-100-5p	3.45E-10	-0.478526073
GAGE2D	hsa-miR-100-5p	1.17E-10	-0.489552311
MAD2L1	hsa-miR-100-5p	4.01E-12	-0.521633846
CKS1B	hsa-miR-100-5p	2.08E-08	-0.432730997
C20orf11	hsa-miR-100-5p	2.13E-07	-0.403414346
FAM64A	hsa-miR-100-5p	4.38E-08	-0.423661064
RABEPK	hsa-miR-100-5p	2.45E-08	-0.430801136
MTHFD1	hsa-miR-100-5p	9.39E-08	-0.414065496
AURKA	hsa-miR-100-5p	4.89E-10	-0.474883718
FAM72B	hsa-miR-100-5p	1.44E-09	-0.463302417
DLGAP5	hsa-miR-100-5p	7.13E-08	-0.417567054
ORC1L	hsa-miR-100-5p	1.13E-07	-0.411728647
E2F1	hsa-miR-100-5p	4.08E-08	-0.424534381
YY1	hsa-miR-100-5p	1.97E-07	-0.404457731
GAGE2C	hsa-miR-100-5p	7.75E-09	-0.444421586
TPX2	hsa-miR-100-5p	2.41E-08	-0.430961507
FAM72A	hsa-miR-100-5p	5.09E-08	-0.421803964
MEMO1	hsa-miR-100-5p	1.34E-07	-0.40948569
C16orf59	hsa-miR-100-5p	1.55E-07	-0.407603642
GAGE1	hsa-miR-100-5p	4.36E-11	-0.499292743
ISM2	hsa-miR-191-5p	7.86E-11	-0.493517672
PCP4L1	hsa-miR-191-5p	1.63E-11	-0.508700243
CXorf1	hsa-miR-191-5p	1.19E-07	-0.411044479
HIF3A	hsa-miR-191-5p	5.15E-12	-0.519356793
SHF	hsa-miR-191-5p	3.64E-09	-0.453043836
ANGPT1	hsa-miR-191-5p	1.72E-11	-0.508202016
SLC22A4	hsa-miR-191-5p	2.48E-08	-0.430618257
MRGPRF	hsa-miR-191-5p	1.61E-11	-0.50883657
ARHGAP23	hsa-miR-191-5p	1.86E-08	-0.434129987
SGCA	hsa-miR-191-5p	5.32E-10	-0.473999212
COX7A1	hsa-miR-191-5p	8.44E-08	-0.415432951
MBNL2	hsa-miR-191-5p	7.60E-10	-0.470220388
LONRF3	hsa-miR-191-5p	5.13E-08	-0.421695503
STAC2	hsa-miR-191-5p	2.60E-08	-0.430062656
LOC441208	hsa-miR-191-5p	1.99E-07	-0.404338236
DPYSL3	hsa-miR-191-5p	1.61E-09	-0.462118196
TMEM127	hsa-miR-191-5p	1.17E-07	-0.41125287
CAV2	hsa-miR-191-5p	3.88E-08	-0.425171697
TTC28	hsa-miR-191-5p	5.17E-11	-0.49763471
LRRTM1	hsa-miR-191-5p	1.83E-08	-0.434315445
SCN2B	hsa-miR-191-5p	1.56E-07	-0.407469445
DAAM2	hsa-miR-191-5p	9.17E-08	-0.414377465
GPR124	hsa-miR-191-5p	9.79E-11	-0.491337993
RND3	hsa-miR-191-5p	1.49E-07	-0.408126929
NT5E	hsa-miR-191-5p	7.94E-08	-0.416201253
PRKCB	hsa-miR-191-5p	3.71E-09	-0.452844182
RFPL2	hsa-miR-191-5p	2.12E-07	-0.403445348
TRPC4	hsa-miR-191-5p	6.76E-12	-0.516885359
ABCG2	hsa-miR-191-5p	2.00E-08	-0.433223226
DYNC1I1	hsa-miR-191-5p	2.24E-10	-0.482997795
MYO3A	hsa-miR-191-5p	1.05E-08	-0.440895607
SYPL2	hsa-miR-191-5p	8.01E-10	-0.469663351
FRMD6	hsa-miR-191-5p	9.88E-12	-0.513381401
CDC42EP4	hsa-miR-191-5p	3.59E-12	-0.52262015
EVC2	hsa-miR-191-5p	9.30E-11	-0.491852974
FBXO32	hsa-miR-191-5p	2.86E-09	-0.455755298
TGFBR3	hsa-miR-191-5p	1.01E-12	-0.533839336
FBXO17	hsa-miR-191-5p	8.32E-11	-0.492953841
MEIS2	hsa-miR-191-5p	3.23E-12	-0.523590368
SLC18A2	hsa-miR-191-5p	6.68E-09	-0.446134379
ATP1A2	hsa-miR-191-5p	9.77E-14	-0.553445701
PER1	hsa-miR-191-5p	2.27E-07	-0.402580955
SCRG1	hsa-miR-191-5p	2.10E-07	-0.40360616
EDNRA	hsa-miR-191-5p	1.39E-10	-0.487835495
CASQ1	hsa-miR-191-5p	1.52E-07	-0.407819449
ITGA3	hsa-miR-191-5p	1.31E-07	-0.40979753
C2orf88	hsa-miR-191-5p	3.54E-11	-0.501318712
MPZ	hsa-miR-191-5p	4.45E-09	-0.450782126
C3orf70	hsa-miR-191-5p	1.41E-12	-0.530914553
ADRA2C	hsa-miR-191-5p	6.51E-08	-0.418716835
GCNT4	hsa-miR-191-5p	6.30E-08	-0.419131501
RAI2	hsa-miR-191-5p	4.79E-12	-0.520022613
RND2	hsa-miR-191-5p	1.77E-08	-0.434679316
ARHGAP20	hsa-miR-191-5p	1.96E-13	-0.54771282
SCHIP1	hsa-miR-191-5p	7.57E-08	-0.416814928
CEND1	hsa-miR-191-5p	1.17E-08	-0.439579282
PCP4	hsa-miR-191-5p	3.04E-13	-0.544087972
NES	hsa-miR-191-5p	1.71E-07	-0.406322686
BTG2	hsa-miR-191-5p	2.44E-07	-0.401598773
SEMA6D	hsa-miR-191-5p	2.82E-10	-0.480630279
GPR161	hsa-miR-191-5p	1.23E-12	-0.532123703
DACT3	hsa-miR-191-5p	4.28E-09	-0.451226368
DPT	hsa-miR-191-5p	5.57E-09	-0.448211703
BOC	hsa-miR-191-5p	2.18E-10	-0.483247638
CAV1	hsa-miR-191-5p	8.42E-10	-0.46913165
ACSS3	hsa-miR-191-5p	3.49E-09	-0.453513106
CDC42EP5	hsa-miR-191-5p	5.57E-08	-0.420681686
ATOH8	hsa-miR-191-5p	5.53E-08	-0.420768252
PCSK2	hsa-miR-191-5p	7.39E-12	-0.516058688
PIPOX	hsa-miR-191-5p	3.78E-12	-0.52217455
LOC255167	hsa-miR-191-5p	1.34E-07	-0.409456012
WLS	hsa-miR-191-5p	5.54E-09	-0.448291646
HLF	hsa-miR-191-5p	1.13E-10	-0.489900457
GALR1	hsa-miR-191-5p	3.04E-09	-0.455075566
ITGA9	hsa-miR-191-5p	8.66E-10	-0.468831066
COL4A6	hsa-miR-191-5p	1.15E-10	-0.489772763
DMD	hsa-miR-191-5p	6.43E-10	-0.472001525
SRD5A2	hsa-miR-191-5p	2.32E-12	-0.526531893
HRASLS5	hsa-miR-191-5p	1.11E-12	-0.533032966
AVPI1	hsa-miR-191-5p	1.80E-07	-0.405615833
CAP2	hsa-miR-191-5p	1.33E-09	-0.464202652
FST	hsa-miR-191-5p	6.06E-10	-0.472632462
SDPR	hsa-miR-191-5p	1.36E-11	-0.510372044
ITGA7	hsa-miR-191-5p	3.80E-09	-0.452573867
PDLIM4	hsa-miR-191-5p	6.17E-09	-0.447046564
CPNE6	hsa-miR-191-5p	1.19E-11	-0.511653346
TMEM200B	hsa-miR-191-5p	2.65E-07	-0.400491871
WDR1	hsa-miR-191-5p	5.13E-08	-0.421711439
SCARA3	hsa-miR-191-5p	2.30E-08	-0.431573102
CLIC6	hsa-miR-191-5p	1.84E-11	-0.507578729
GNAL	hsa-miR-191-5p	9.32E-15	-0.571962439
NDP	hsa-miR-191-5p	6.46E-11	-0.495450309
HFE	hsa-miR-191-5p	2.73E-10	-0.480970547
C20orf200	hsa-miR-191-5p	4.51E-11	-0.498964656
SPARCL1	hsa-miR-191-5p	7.99E-10	-0.469689916
TIPARP	hsa-miR-191-5p	8.50E-08	-0.415333219
LIPE	hsa-miR-191-5p	2.24E-08	-0.431840246
DCAF12L1	hsa-miR-191-5p	6.90E-09	-0.445766955
ACOX2	hsa-miR-191-5p	3.43E-14	-0.561845924
SPRY2	hsa-miR-191-5p	2.00E-07	-0.404238736
GAL3ST3	hsa-miR-191-5p	1.35E-09	-0.464037408
KCNAB1	hsa-miR-191-5p	8.48E-11	-0.492765237
THSD4	hsa-miR-191-5p	1.01E-09	-0.467168322
CNTNAP3	hsa-miR-191-5p	1.77E-07	-0.405837831
RNF180	hsa-miR-191-5p	1.11E-08	-0.440217878
SLC22A3	hsa-miR-191-5p	4.27E-10	-0.476305587
LOC284276	hsa-miR-191-5p	1.48E-08	-0.436831789
BHMT2	hsa-miR-191-5p	4.20E-11	-0.49966623
LGI3	hsa-miR-191-5p	5.52E-11	-0.496998928
NRXN1	hsa-miR-191-5p	1.23E-07	-0.410562837
CDC42EP3	hsa-miR-191-5p	1.76E-08	-0.434760296
PTGS2	hsa-miR-191-5p	8.46E-08	-0.415395082
FAM92A1	hsa-miR-191-5p	9.59E-08	-0.413791922
FOXP2	hsa-miR-191-5p	7.85E-10	-0.469878095
TXNIP	hsa-miR-191-5p	2.15E-07	-0.403318931
MEIS1	hsa-miR-191-5p	2.86E-09	-0.45576069
ADCY5	hsa-miR-191-5p	7.07E-12	-0.516472877
GNA14	hsa-miR-191-5p	1.72E-08	-0.43501123
SRL	hsa-miR-191-5p	4.13E-08	-0.424402006
WSCD2	hsa-miR-191-5p	4.35E-10	-0.476124288
ACACB	hsa-miR-191-5p	5.65E-08	-0.420486866
HRH2	hsa-miR-191-5p	1.23E-07	-0.410629808
RARRES2	hsa-miR-191-5p	2.25E-07	-0.402657706
NTRK2	hsa-miR-191-5p	1.54E-10	-0.486807099
DES	hsa-miR-191-5p	1.42E-13	-0.550372028
PRSS12	hsa-miR-191-5p	2.17E-12	-0.527130844
TDG	hsa-miR-29c-3p	2.62E-07	-0.400680959
CKS1B	hsa-miR-29c-3p	1.88E-07	-0.405065816
SKP2	hsa-miR-29c-3p	3.74E-08	-0.425613082
PCP4L1	hsa-miR-126-3p	2.32E-07	-0.402272721
ANGPT1	hsa-miR-126-3p	8.97E-09	-0.44271265
SCN2B	hsa-miR-126-3p	2.41E-07	-0.40179862
PBX1	hsa-miR-126-3p	4.33E-09	-0.45110061
FRMD6	hsa-miR-126-3p	2.45E-08	-0.43078796
MEIS2	hsa-miR-126-3p	1.41E-08	-0.43738565
C2orf88	hsa-miR-126-3p	2.17E-08	-0.432270328
RND2	hsa-miR-126-3p	3.99E-08	-0.424820245
PIPOX	hsa-miR-126-3p	7.28E-08	-0.417311274
SRD5A2	hsa-miR-126-3p	5.10E-08	-0.421778506
HRASLS5	hsa-miR-126-3p	1.87E-07	-0.405100279
ITGA2	hsa-miR-126-3p	2.73E-07	-0.40011326
ACOX2	hsa-miR-126-3p	5.70E-09	-0.447959899
TMEM213	hsa-miR-126-3p	5.64E-09	-0.448071499
ATP6V0A4	hsa-miR-126-3p	8.62E-08	-0.415162424
PCP4L1	hsa-let-7d-5p	1.41E-08	-0.437369889
ANGPT1	hsa-let-7d-5p	1.46E-07	-0.408362853
SLC22A4	hsa-let-7d-5p	1.33E-07	-0.409600212
MBNL2	hsa-let-7d-5p	3.44E-09	-0.453685064
GCNT2	hsa-let-7d-5p	1.51E-08	-0.436615241
MSMB	hsa-let-7d-5p	2.01E-07	-0.404195253
MYO3A	hsa-let-7d-5p	1.07E-07	-0.412390274
CDC42EP4	hsa-let-7d-5p	3.18E-08	-0.427589947
FBXO32	hsa-let-7d-5p	5.60E-08	-0.420600403
SLC18A2	hsa-let-7d-5p	1.65E-07	-0.406782572
ATP1A2	hsa-let-7d-5p	1.07E-08	-0.44061037
C3orf70	hsa-let-7d-5p	3.95E-08	-0.424929411
STAT3	hsa-let-7d-5p	5.73E-08	-0.420310436
LOC255167	hsa-let-7d-5p	2.89E-08	-0.42875596
MAGT1	hsa-let-7d-5p	2.15E-07	-0.403280939
CPNE6	hsa-let-7d-5p	9.62E-09	-0.441896988
THSD4	hsa-let-7d-5p	1.41E-08	-0.4374222
LGI3	hsa-let-7d-5p	1.42E-07	-0.408703562
DNAJC3	hsa-let-7d-5p	5.63E-12	-0.51855748
GNE	hsa-let-7d-5p	7.09E-10	-0.470960857
C15orf24	hsa-let-7d-5p	3.95E-09	-0.452125518
ZBTB38	hsa-let-7d-5p	1.58E-07	-0.407337695
KLK3	hsa-miR-34c-5p	2.19E-08	-0.436056738
KLK2	hsa-miR-34c-5p	2.49E-07	-0.404999205
PTK7	hsa-miR-6507-5p	1.22E-06	-0.424478748
PLA2G7	hsa-miR-6507-5p	4.75E-06	-0.402415756
DACT2	hsa-miR-6507-5p	3.28E-06	-0.408564861
GMNN	hsa-miR-6507-5p	1.02E-06	-0.427220399
PAIP2B	hsa-miR-145-5p	2.70E-07	-0.400239278
BRI3BP	hsa-miR-145-5p	8.83E-08	-0.414858709
NEK4	hsa-miR-145-5p	3.64E-08	-0.425938333
ZFAND1	hsa-miR-145-5p	2.57E-07	-0.400897985
PTK2	hsa-miR-145-5p	5.49E-08	-0.420864304
IARS	hsa-miR-145-5p	2.32E-07	-0.402301792
DHX9	hsa-miR-145-5p	1.35E-07	-0.409404696
FAM91A1	hsa-miR-145-5p	8.42E-08	-0.41546251
ZHX1	hsa-miR-145-5p	2.25E-08	-0.431787886
C20orf11	hsa-miR-145-5p	2.03E-07	-0.404064848
SIX4	hsa-miR-145-5p	1.29E-07	-0.410016559
YY1	hsa-miR-145-5p	7.91E-08	-0.41625929
KIAA1958	hsa-miR-145-5p	4.58E-08	-0.423110678
NCAPG2	hsa-miR-145-5p	3.62E-08	-0.426024206
SP100	hsa-miR-1224-5p	4.85E-05	-0.406253758
PLEKHB1	hsa-miR-1224-5p	1.93E-06	-0.468401907
FAM149A	hsa-miR-1224-5p	1.60E-06	-0.471582994
FBXO32	hsa-miR-1224-5p	3.67E-09	-0.562375947
ACOT2	hsa-miR-1224-5p	1.86E-05	-0.426056723
CCDC111	hsa-miR-1224-5p	3.51E-05	-0.413062699
NSUN7	hsa-miR-1224-5p	1.35E-08	-0.545078196
FAM189A2	hsa-miR-1224-5p	4.46E-08	-0.528216587
KLK3	hsa-miR-1224-5p	8.96E-10	-0.580062142
LRRFIP1	hsa-miR-1224-5p	1.82E-05	-0.426455797
SNRPN	hsa-miR-1224-5p	2.36E-11	-0.621327825
C17orf107	hsa-miR-1224-5p	5.47E-05	-0.403684794
ACSS1	hsa-miR-1224-5p	2.96E-06	-0.460822624
PDLIM4	hsa-miR-1224-5p	4.64E-05	-0.407193392
STAMBPL1	hsa-miR-1224-5p	8.05E-06	-0.442337568
GNE	hsa-miR-1224-5p	4.04E-05	-0.410132611
KLK2	hsa-miR-1224-5p	4.26E-08	-0.528875749
UFSP2	hsa-miR-1224-5p	1.78E-08	-0.541262864
GNA14	hsa-miR-1224-5p	1.43E-05	-0.431252919
DES	hsa-miR-1224-5p	2.66E-05	-0.418768076
PHYHIPL	hsa-miR-708-5p	1.53E-08	-0.43645854
DFNA5	hsa-miR-148a-5p	6.62E-08	-0.418498705
C1orf54	hsa-miR-148a-5p	1.39E-07	-0.409000518
SGCA	hsa-miR-148a-5p	1.14E-07	-0.411584583
ATP6AP2	hsa-miR-148a-5p	5.64E-09	-0.448086493
TBC1D1	hsa-miR-148a-5p	1.02E-08	-0.441272585
C11orf17	hsa-miR-148a-5p	1.35E-07	-0.409383773
COL4A2	hsa-miR-148a-5p	1.86E-07	-0.405181335
ADCY3	hsa-miR-148a-5p	8.13E-08	-0.415909746
CAV2	hsa-miR-148a-5p	6.90E-08	-0.417987329
C3orf59	hsa-miR-148a-5p	1.31E-07	-0.40979041
SPSB1	hsa-miR-148a-5p	5.19E-09	-0.449038461
FBXO17	hsa-miR-148a-5p	7.90E-08	-0.416268812
SCRG1	hsa-miR-148a-5p	2.34E-07	-0.402176742
ITGA3	hsa-miR-148a-5p	3.20E-09	-0.454498862
SCHIP1	hsa-miR-148a-5p	1.92E-07	-0.404775023
DACT3	hsa-miR-148a-5p	1.67E-08	-0.435387864
HOPX	hsa-miR-148a-5p	1.67E-07	-0.406593878
CAV1	hsa-miR-148a-5p	2.14E-07	-0.403365802
AXL	hsa-miR-148a-5p	1.04E-07	-0.412722143
CHD5	hsa-miR-148a-5p	1.51E-09	-0.462827859
GJC2	hsa-miR-148a-5p	3.07E-08	-0.428047809
ITGA7	hsa-miR-148a-5p	4.69E-08	-0.42280507
C3orf54	hsa-miR-148a-5p	2.20E-07	-0.402984731
TMOD2	hsa-miR-148a-5p	2.32E-08	-0.431449472
OPTN	hsa-miR-148a-5p	3.89E-08	-0.425141248
MAP1B	hsa-miR-148a-5p	5.11E-10	-0.47443284
SYDE1	hsa-miR-148a-5p	1.11E-07	-0.411953051
CDR2L	hsa-miR-29a-3p	1.23E-07	-0.410604316
E2F3	hsa-miR-29a-3p	6.22E-08	-0.419279629
ZBED4	hsa-miR-29a-3p	3.66E-08	-0.425883822
BRD1	hsa-miR-29a-3p	3.30E-08	-0.427138788
RCN2	hsa-miR-29a-3p	1.76E-08	-0.43473991
SQLE	hsa-miR-29a-3p	6.67E-08	-0.418418599
PAIP2B	hsa-miR-143-3p	2.22E-07	-0.402863745
PYCR1	hsa-miR-143-3p	1.77E-08	-0.434674397
FAM72D	hsa-miR-143-3p	4.42E-08	-0.423554448
GGCT	hsa-miR-143-3p	1.20E-09	-0.465287358
RHPN1	hsa-miR-143-3p	1.97E-07	-0.404468747
C9orf169	hsa-miR-143-3p	2.25E-07	-0.402686125
E2F5	hsa-miR-143-3p	6.32E-08	-0.41908276
EIF2AK1	hsa-miR-143-3p	5.97E-08	-0.419794751
SKA3	hsa-miR-143-3p	5.92E-08	-0.419915323
DCAF13	hsa-miR-143-3p	6.37E-08	-0.418998551
MAD2L1	hsa-miR-143-3p	1.38E-07	-0.409137139
LOC100134713	hsa-miR-143-3p	8.31E-08	-0.415621363
PCNA	hsa-miR-143-3p	1.40E-07	-0.408958256
FAM72B	hsa-miR-143-3p	1.11E-09	-0.466187409
E2F1	hsa-miR-143-3p	3.81E-08	-0.425397442
RAD54B	hsa-miR-143-3p	1.13E-07	-0.41172389
LOC90246	hsa-miR-143-3p	2.01E-07	-0.404193206
ATOH7	hsa-miR-143-3p	1.58E-07	-0.407330982
C16orf59	hsa-miR-143-3p	1.41E-08	-0.437373066
CDR2L	hsa-miR-374b-5p	1.41E-07	-0.40886652
CES8	hsa-miR-339-3p	1.57E-07	-0.407455702
SNRPN	hsa-miR-339-3p	1.69E-07	-0.406486237
RPA3	hsa-miR-139-3p	4.04E-08	-0.424662638
GRINA	hsa-miR-139-3p	1.18E-07	-0.411131615
PSMB5	hsa-miR-139-3p	5.75E-09	-0.447853664
GGCT	hsa-miR-139-3p	2.41E-07	-0.401769499
RHPN1	hsa-miR-139-3p	1.83E-07	-0.40542053
MRPS28	hsa-miR-139-3p	8.50E-08	-0.415338757
PDE3B	hsa-miR-214-3p	1.90E-07	-0.407351101
RHPN2	hsa-miR-214-3p	1.15E-10	-0.492557426
PIGO	hsa-miR-214-3p	8.77E-08	-0.417443718
DHX9	hsa-miR-214-3p	3.68E-08	-0.42838815
UNC50	hsa-miR-214-3p	3.62E-09	-0.455809681
ASXL3	hsa-miR-556-3p	0.000206565	-0.403453379
ANGPT1	hsa-miR-556-3p	0.00010807	-0.419340006
SLC22A4	hsa-miR-556-3p	1.77E-05	-0.459966052
C14orf132	hsa-miR-556-3p	3.87E-06	-0.490473819
MRGPRF	hsa-miR-556-3p	3.24E-05	-0.446923539
ARHGAP23	hsa-miR-556-3p	6.78E-05	-0.430291177
DPYSL3	hsa-miR-556-3p	5.26E-06	-0.484516816
CAV2	hsa-miR-556-3p	1.20E-05	-0.467970555
LSM11	hsa-miR-556-3p	0.000160005	-0.409811691
PALMD	hsa-miR-556-3p	0.000144423	-0.412327023
BDH2	hsa-miR-556-3p	2.42E-06	-0.499303854
SERPING1	hsa-miR-556-3p	9.98E-05	-0.421249371
DAAM2	hsa-miR-556-3p	2.03E-05	-0.457019842
TSHZ2	hsa-miR-556-3p	0.000149522	-0.411477415
GNG12	hsa-miR-556-3p	6.38E-05	-0.431707751
C3orf59	hsa-miR-556-3p	2.90E-05	-0.449360914
HMG20A	hsa-miR-556-3p	0.000145316	-0.412176353
PBX1	hsa-miR-556-3p	5.50E-05	-0.435095409
GPR124	hsa-miR-556-3p	3.08E-05	-0.44803718
RND3	hsa-miR-556-3p	7.30E-05	-0.428590667
NT5E	hsa-miR-556-3p	8.82E-06	-0.474288465
PRKCB	hsa-miR-556-3p	8.35E-05	-0.425456458
TRPC4	hsa-miR-556-3p	4.35E-05	-0.44042255
ARHGAP24	hsa-miR-556-3p	6.78E-06	-0.479533687
DYNC1I1	hsa-miR-556-3p	1.94E-05	-0.45799168
FRMD6	hsa-miR-556-3p	8.21E-07	-0.518820977
CDC42EP4	hsa-miR-556-3p	5.65E-05	-0.434477105
EVC2	hsa-miR-556-3p	8.39E-05	-0.425331397
TGFBR3	hsa-miR-556-3p	5.13E-05	-0.436668191
ADAM33	hsa-miR-556-3p	3.83E-05	-0.443252303
MEIS2	hsa-miR-556-3p	8.37E-06	-0.47533932
CNRIP1	hsa-miR-556-3p	0.000172711	-0.407922646
MAP1A	hsa-miR-556-3p	4.32E-05	-0.440572752
EDNRA	hsa-miR-556-3p	1.90E-05	-0.458468484
BMP2	hsa-miR-556-3p	8.73E-05	-0.424396729
C3orf70	hsa-miR-556-3p	1.30E-05	-0.466348229
GCNT4	hsa-miR-556-3p	8.60E-07	-0.51801909
C15orf41	hsa-miR-556-3p	0.000150235	-0.411360769
RND2	hsa-miR-556-3p	0.000102849	-0.420522534
COL4A4	hsa-miR-556-3p	2.93E-05	-0.449098352
ARHGAP20	hsa-miR-556-3p	4.54E-05	-0.439447181
ALPK1	hsa-miR-556-3p	0.000174605	-0.407652047
IGFBP4	hsa-miR-556-3p	0.000157196	-0.410247944
MYOZ3	hsa-miR-556-3p	0.000197762	-0.404546503
GPR161	hsa-miR-556-3p	0.000154683	-0.410644251
DACT3	hsa-miR-556-3p	0.000188413	-0.405757766
BOC	hsa-miR-556-3p	1.56E-05	-0.462593256
CAV1	hsa-miR-556-3p	8.52E-05	-0.42497438
LOH3CR2A	hsa-miR-556-3p	0.000195334	-0.404855994
AXL	hsa-miR-556-3p	3.92E-05	-0.442717963
MRC2	hsa-miR-556-3p	5.76E-05	-0.434033649
ACSS3	hsa-miR-556-3p	2.18E-05	-0.455523649
PIPOX	hsa-miR-556-3p	3.67E-05	-0.444160335
BMP4	hsa-miR-556-3p	9.09E-05	-0.423464342
HLF	hsa-miR-556-3p	1.28E-05	-0.46673825
OLFM1	hsa-miR-556-3p	9.54E-05	-0.422301748
COL4A6	hsa-miR-556-3p	0.00016698	-0.408758174
LPAR6	hsa-miR-556-3p	1.89E-05	-0.458549754
SRD5A2	hsa-miR-556-3p	0.00020652	-0.403458823
CLIC4	hsa-miR-556-3p	1.46E-05	-0.46392373
HRASLS5	hsa-miR-556-3p	0.000137081	-0.413600394
CAP2	hsa-miR-556-3p	6.01E-06	-0.481902886
PTPLAD2	hsa-miR-556-3p	0.000132748	-0.414381729
MR1	hsa-miR-556-3p	7.39E-06	-0.477813043
TRIM22	hsa-miR-556-3p	7.22E-06	-0.478280916
PAMR1	hsa-miR-556-3p	0.000192201	-0.405260493
C1R	hsa-miR-556-3p	0.000102869	-0.42051775
DIO3	hsa-miR-556-3p	0.000138526	-0.413344768
DACT1	hsa-miR-556-3p	6.52E-05	-0.4312079
TMEM200B	hsa-miR-556-3p	7.45E-05	-0.428120046
BMP7	hsa-miR-556-3p	8.75E-05	-0.424347121
PTPRU	hsa-miR-556-3p	6.43E-05	-0.431542172
TSHZ3	hsa-miR-556-3p	0.000176448	-0.407391498
SCARA3	hsa-miR-556-3p	1.11E-05	-0.469576927
CLIC6	hsa-miR-556-3p	3.65E-06	-0.491583074
KNDC1	hsa-miR-556-3p	9.81E-07	-0.515696995
PDPN	hsa-miR-556-3p	6.60E-05	-0.430907703
ACOX2	hsa-miR-556-3p	6.41E-07	-0.523134011
SPRY2	hsa-miR-556-3p	1.70E-05	-0.460770507
GLT8D2	hsa-miR-556-3p	8.66E-05	-0.424589334
SLC22A3	hsa-miR-556-3p	0.000228339	-0.40092341
LOC284276	hsa-miR-556-3p	6.88E-05	-0.429953479
BHMT2	hsa-miR-556-3p	1.30E-06	-0.510642757
LOC100128239	hsa-miR-556-3p	0.000145475	-0.412149559
GJA1	hsa-miR-556-3p	0.000119491	-0.416927714
MAP1B	hsa-miR-556-3p	0.000225724	-0.40121515
MEIS1	hsa-miR-556-3p	1.19E-06	-0.512288119
ADCY5	hsa-miR-556-3p	4.71E-06	-0.486654852
C1S	hsa-miR-556-3p	3.94E-05	-0.442618031
MPZL2	hsa-miR-556-3p	0.000215283	-0.402412173
HRH2	hsa-miR-556-3p	0.00020441	-0.403716918
RARRES2	hsa-miR-556-3p	3.48E-05	-0.445372952
TSLP	hsa-miR-556-3p	2.80E-05	-0.450106502
SYDE1	hsa-miR-556-3p	0.00017329	-0.407839712
SLC22A15	hsa-miR-206	8.27E-06	-0.416141878
TRPV4	hsa-miR-206	3.13E-06	-0.433325861
DACT2	hsa-miR-206	2.15E-06	-0.439727538
GMNN	hsa-miR-206	1.25E-06	-0.448760961
HAP1	hsa-miR-206	3.09E-06	-0.433556631
CD276	hsa-miR-206	1.93E-05	-0.400392116
DIO2	hsa-miR-887-5p	9.73E-06	-0.402793903
CCL22	hsa-miR-887-5p	7.04E-06	-0.408572445
ZNF92	hsa-miR-139-5p	2.71E-07	-0.400193224
PPIAL4C	hsa-miR-139-5p	2.43E-07	-0.401678384
YY1	hsa-miR-139-5p	9.82E-08	-0.413488786
NCAPG2	hsa-miR-139-5p	9.09E-08	-0.414478368
ZSCAN2	hsa-miR-125b-2-3p	1.21E-08	-0.439225374
ENO1	hsa-miR-125b-2-3p	2.73E-07	-0.40010076
KHDRBS3	hsa-miR-125b-2-3p	3.65E-08	-0.425903825
ZDHHC9	hsa-miR-125b-2-3p	1.61E-08	-0.435852375
SLC44A5	hsa-miR-450a-5p	4.31E-08	-0.42385374
RHPN2	hsa-miR-450a-5p	2.40E-09	-0.457706244
PIGO	hsa-miR-450a-5p	2.17E-07	-0.403139435
PLA2G7	hsa-miR-450a-5p	2.05E-10	-0.483893163
ATP1A1	hsa-miR-450a-5p	1.35E-07	-0.409385624
ASAP2	hsa-miR-450a-5p	2.47E-08	-0.430675722
KIF25	hsa-miR-450a-5p	2.27E-08	-0.431682156
B3GNT6	hsa-miR-450a-5p	2.17E-08	-0.432261697
GMNN	hsa-miR-450a-5p	2.61E-07	-0.400713651
CCDC6	hsa-miR-450a-5p	2.01E-07	-0.404196314
NPC1	hsa-miR-450a-5p	3.48E-08	-0.426497926
ECE1	hsa-miR-450a-5p	2.94E-11	-0.503107207
SLC44A5	hsa-miR-450b-5p	1.14E-07	-0.411590965
DHX8	hsa-miR-548ba	6.59E-05	-0.407888601
TRPV4	hsa-miR-424-3p	7.12E-07	-0.426394069
ECE1	hsa-miR-424-3p	1.82E-06	-0.411889818
CDC42EP4	hsa-miR-1301-3p	4.28E-08	-0.423953204
SDPR	hsa-miR-1301-3p	9.76E-08	-0.413579437
THSD4	hsa-miR-1301-3p	2.54E-08	-0.430348197
GNE	hsa-miR-1301-3p	1.90E-07	-0.404954753
STAT6	hsa-miR-137-3p	1.02E-07	-0.515966231
COQ9	hsa-miR-137-3p	6.05E-07	-0.488045041
PFDN1	hsa-miR-137-3p	5.88E-05	-0.402124974
TGFBR3	hsa-miR-137-3p	4.86E-05	-0.406225926
MEIS2	hsa-miR-137-3p	2.24E-05	-0.422301134
SYTL4	hsa-miR-137-3p	3.37E-05	-0.413881322
C3orf70	hsa-miR-137-3p	3.42E-05	-0.413581233
ARHGAP20	hsa-miR-137-3p	3.34E-05	-0.414084313
SCHIP1	hsa-miR-137-3p	5.91E-05	-0.402026454
ARHGAP26	hsa-miR-137-3p	1.87E-05	-0.425915284
PCP4	hsa-miR-137-3p	1.63E-05	-0.42861994
FBXO31	hsa-miR-137-3p	6.28E-05	-0.400718623
LOC100130581	hsa-miR-137-3p	3.76E-06	-0.45646059
C1orf133	hsa-miR-137-3p	1.40E-05	-0.431636417
ACSS3	hsa-miR-137-3p	6.45E-05	-0.400124144
MEIS3	hsa-miR-137-3p	2.07E-05	-0.423868822
HRASLS5	hsa-miR-137-3p	2.89E-05	-0.41710491
CAP2	hsa-miR-137-3p	3.97E-05	-0.410512601
CPNE6	hsa-miR-137-3p	5.10E-05	-0.405161771
GNAL	hsa-miR-137-3p	6.19E-05	-0.401011946
APOM	hsa-miR-137-3p	1.17E-05	-0.435118041
C20orf196	hsa-miR-137-3p	1.91E-07	-0.506410978
BHMT2	hsa-miR-137-3p	4.58E-05	-0.407485095
APP	hsa-miR-137-3p	1.55E-06	-0.472230108
GNE	hsa-miR-137-3p	1.83E-05	-0.426302795
FOXP2	hsa-miR-137-3p	4.31E-05	-0.408745436
CNTNAP2	hsa-miR-137-3p	5.06E-06	-0.451042405
ISM2	hsa-miR-103a-3p	2.70E-07	-0.400269846
MYO1C	hsa-miR-103a-3p	4.86E-11	-0.498241425
TMEM127	hsa-miR-103a-3p	6.01E-08	-0.419726462
TRPC4	hsa-miR-103a-3p	2.22E-07	-0.40285316
SYPL2	hsa-miR-103a-3p	5.80E-08	-0.420174212
CDC42EP4	hsa-miR-103a-3p	2.47E-07	-0.401442896
FBXO32	hsa-miR-103a-3p	2.58E-07	-0.400857547
ATP1A2	hsa-miR-103a-3p	1.96E-07	-0.404507188
C3orf70	hsa-miR-103a-3p	2.09E-08	-0.432686848
PCP4	hsa-miR-103a-3p	2.76E-08	-0.429318925
HRASLS5	hsa-miR-103a-3p	4.91E-08	-0.42223995
WSCD2	hsa-miR-103a-3p	1.36E-07	-0.409262417
DES	hsa-miR-103a-3p	5.59E-08	-0.420623121
HIF3A	hsa-miR-210-3p	1.05E-10	-0.490632863
SHF	hsa-miR-210-3p	1.23E-07	-0.410591399
ANGPT1	hsa-miR-210-3p	1.31E-10	-0.48844931
SLC22A4	hsa-miR-210-3p	1.52E-07	-0.407870615
MBNL2	hsa-miR-210-3p	9.48E-08	-0.413941853
CAV2	hsa-miR-210-3p	5.58E-08	-0.420639581
TTC28	hsa-miR-210-3p	1.06E-11	-0.512734101
NTF3	hsa-miR-210-3p	3.82E-08	-0.425360305
DAAM2	hsa-miR-210-3p	2.06E-09	-0.459378049
GPR124	hsa-miR-210-3p	1.63E-07	-0.406912835
RND3	hsa-miR-210-3p	7.12E-08	-0.417581993
NT5E	hsa-miR-210-3p	1.21E-07	-0.410783385
PRKCB	hsa-miR-210-3p	3.54E-08	-0.426291219
TRPC4	hsa-miR-210-3p	6.04E-08	-0.41965438
ABCG2	hsa-miR-210-3p	4.28E-12	-0.52103833
MYO3A	hsa-miR-210-3p	3.54E-08	-0.42629235
FRMD6	hsa-miR-210-3p	3.03E-08	-0.428201241
CDC42EP4	hsa-miR-210-3p	7.46E-09	-0.444861298
EVC2	hsa-miR-210-3p	4.17E-08	-0.424269815
TGFBR3	hsa-miR-210-3p	8.48E-13	-0.53534218
FBXO17	hsa-miR-210-3p	1.11E-07	-0.411890609
MEIS2	hsa-miR-210-3p	1.87E-09	-0.460474958
SLC18A2	hsa-miR-210-3p	7.38E-09	-0.444982476
ATP1A2	hsa-miR-210-3p	1.08E-13	-0.55261713
EDNRA	hsa-miR-210-3p	2.39E-07	-0.401881913
C2orf88	hsa-miR-210-3p	7.43E-12	-0.516013383
MPZ	hsa-miR-210-3p	2.29E-08	-0.431623343
C3orf70	hsa-miR-210-3p	2.93E-09	-0.455471394
GCNT4	hsa-miR-210-3p	2.10E-07	-0.40361893
RND2	hsa-miR-210-3p	1.35E-07	-0.409420154
ARHGAP20	hsa-miR-210-3p	6.58E-11	-0.495271969
NTRK3	hsa-miR-210-3p	7.62E-09	-0.444614599
PCP4	hsa-miR-210-3p	1.38E-07	-0.409073484
SEMA6D	hsa-miR-210-3p	5.09E-08	-0.421803338
DPT	hsa-miR-210-3p	2.10E-10	-0.483656062
CAV1	hsa-miR-210-3p	7.07E-09	-0.445480866
CRTAP	hsa-miR-210-3p	4.20E-09	-0.451423342
LOH3CR2A	hsa-miR-210-3p	2.17E-08	-0.432238412
ACSS3	hsa-miR-210-3p	5.39E-08	-0.421082957
ATOH8	hsa-miR-210-3p	2.25E-10	-0.482929596
PCSK2	hsa-miR-210-3p	2.05E-08	-0.432923448
PIPOX	hsa-miR-210-3p	1.87E-07	-0.405136958
HLF	hsa-miR-210-3p	5.74E-11	-0.496605741
ITGA9	hsa-miR-210-3p	1.97E-08	-0.433422721
COL4A6	hsa-miR-210-3p	6.04E-11	-0.496113542
SRD5A2	hsa-miR-210-3p	4.25E-13	-0.541246028
HRASLS5	hsa-miR-210-3p	5.37E-10	-0.473902169
SDPR	hsa-miR-210-3p	7.03E-12	-0.51651929
CPNE6	hsa-miR-210-3p	4.97E-10	-0.47471846
NR3C1	hsa-miR-210-3p	4.91E-08	-0.422249965
CLIC6	hsa-miR-210-3p	1.00E-09	-0.467268521
GNAL	hsa-miR-210-3p	8.41E-10	-0.469140011
NDP	hsa-miR-210-3p	9.38E-09	-0.442192948
C20orf200	hsa-miR-210-3p	1.69E-08	-0.435250158
LIPE	hsa-miR-210-3p	1.33E-10	-0.488293266
ACOX2	hsa-miR-210-3p	7.01E-09	-0.445585074
SPRY2	hsa-miR-210-3p	1.26E-10	-0.488808641
CNTNAP3	hsa-miR-210-3p	2.78E-08	-0.429239
RNF180	hsa-miR-210-3p	1.48E-07	-0.408151125
SLC22A3	hsa-miR-210-3p	1.63E-08	-0.435673699
LOC284276	hsa-miR-210-3p	1.35E-08	-0.437926876
BHMT2	hsa-miR-210-3p	4.74E-08	-0.422681062
LGI3	hsa-miR-210-3p	3.09E-11	-0.502630383
FAM92A1	hsa-miR-210-3p	1.87E-07	-0.405161094
FOXP2	hsa-miR-210-3p	1.87E-07	-0.405159701
TXNIP	hsa-miR-210-3p	5.95E-08	-0.419847924
ADCY5	hsa-miR-210-3p	1.99E-07	-0.404285635
DES	hsa-miR-210-3p	5.82E-09	-0.44771834
ISM2	hsa-miR-425-5p	1.41E-08	-0.437392958
PCP4L1	hsa-miR-425-5p	8.57E-10	-0.468944212
HIF3A	hsa-miR-425-5p	1.93E-08	-0.433639863
ANGPT1	hsa-miR-425-5p	3.16E-08	-0.427686276
GCNT2	hsa-miR-425-5p	6.12E-08	-0.419499931
SCN2B	hsa-miR-425-5p	2.66E-07	-0.400476368
MSMB	hsa-miR-425-5p	2.34E-07	-0.402143013
C4orf38	hsa-miR-425-5p	3.77E-08	-0.425518351
FRMD6	hsa-miR-425-5p	1.72E-09	-0.461374329
TTC22	hsa-miR-425-5p	2.53E-08	-0.430410699
CDC42EP4	hsa-miR-425-5p	2.66E-08	-0.429790161
EVC2	hsa-miR-425-5p	1.22E-07	-0.410692485
FBXO32	hsa-miR-425-5p	1.52E-07	-0.407835617
FBXO17	hsa-miR-425-5p	1.79E-09	-0.460951467
MEIS2	hsa-miR-425-5p	1.40E-09	-0.463621775
SLC18A2	hsa-miR-425-5p	1.99E-07	-0.404322244
ATP1A2	hsa-miR-425-5p	1.74E-09	-0.461247516
SPRYD3	hsa-miR-425-5p	1.11E-07	-0.41195931
C2orf88	hsa-miR-425-5p	1.47E-09	-0.463076143
C3orf70	hsa-miR-425-5p	4.26E-08	-0.4239992
RAI2	hsa-miR-425-5p	7.16E-10	-0.470864454
KLK3	hsa-miR-425-5p	1.26E-07	-0.410267142
ARHGAP20	hsa-miR-425-5p	1.13E-10	-0.489863845
PCP4	hsa-miR-425-5p	1.71E-10	-0.485712579
SEMA6D	hsa-miR-425-5p	3.26E-08	-0.427321817
GPR161	hsa-miR-425-5p	1.24E-08	-0.43894046
CDC42EP5	hsa-miR-425-5p	3.45E-09	-0.453655896
PCSK2	hsa-miR-425-5p	1.85E-08	-0.434189759
PIPOX	hsa-miR-425-5p	2.37E-11	-0.505154856
COL4A6	hsa-miR-425-5p	1.25E-08	-0.438835207
SRD5A2	hsa-miR-425-5p	1.42E-08	-0.437354691
HRASLS5	hsa-miR-425-5p	3.40E-09	-0.453820522
CPNE6	hsa-miR-425-5p	1.89E-08	-0.433931557
CLIC6	hsa-miR-425-5p	4.82E-08	-0.42248829
GNAL	hsa-miR-425-5p	7.24E-09	-0.445206251
NDP	hsa-miR-425-5p	1.51E-07	-0.407961213
HFE	hsa-miR-425-5p	9.67E-10	-0.467640281
C20orf200	hsa-miR-425-5p	3.11E-09	-0.454809403
MTMR10	hsa-miR-425-5p	8.50E-08	-0.41534379
DCAF12L1	hsa-miR-425-5p	7.50E-08	-0.416919674
ACOX2	hsa-miR-425-5p	1.84E-09	-0.46065638
KCNAB1	hsa-miR-425-5p	2.56E-07	-0.400980646
THSD4	hsa-miR-425-5p	1.04E-07	-0.412714274
LGI3	hsa-miR-425-5p	8.44E-08	-0.415420981
TXNIP	hsa-miR-425-5p	6.17E-09	-0.447054286
DES	hsa-miR-425-5p	1.57E-09	-0.462412128
PRSS12	hsa-miR-425-5p	9.15E-09	-0.442490377
ISM2	hsa-miR-4661-5p	1.80E-07	-0.410636945
ITGA3	hsa-miR-4661-5p	3.69E-07	-0.400923817
GPR161	hsa-miR-4661-5p	1.55E-07	-0.412600402
GNAL	hsa-miR-4661-5p	8.62E-08	-0.420228133
STAT6	hsa-let-7a-5p	3.38E-09	-0.453894198
HIF3A	hsa-let-7a-5p	1.20E-08	-0.439266921
RASA3	hsa-let-7a-5p	1.25E-07	-0.410427834
ANGPT1	hsa-let-7a-5p	4.81E-08	-0.422492345
MRGPRF	hsa-let-7a-5p	1.93E-11	-0.507097669
SGCA	hsa-let-7a-5p	3.13E-10	-0.47953163
COX7A1	hsa-let-7a-5p	5.39E-10	-0.473867946
DPYSL3	hsa-let-7a-5p	1.73E-10	-0.485636063
R3HCC1	hsa-let-7a-5p	7.26E-09	-0.445166239
ITGA5	hsa-let-7a-5p	8.46E-09	-0.443401114
SERPING1	hsa-let-7a-5p	1.05E-07	-0.41262239
SCN2B	hsa-let-7a-5p	2.37E-07	-0.401979713
C1orf114	hsa-let-7a-5p	1.74E-07	-0.406090524
GPR124	hsa-let-7a-5p	1.63E-09	-0.461983848
SYPL2	hsa-let-7a-5p	1.25E-07	-0.410346683
CDC42EP4	hsa-let-7a-5p	1.10E-07	-0.412081428
FBXO17	hsa-let-7a-5p	9.24E-08	-0.414270451
ADAM33	hsa-let-7a-5p	1.00E-07	-0.413214414
MEIS2	hsa-let-7a-5p	6.22E-08	-0.419283404
ZCCHC24	hsa-let-7a-5p	5.51E-09	-0.448354133
ATP1A2	hsa-let-7a-5p	1.87E-09	-0.460490717
CNRIP1	hsa-let-7a-5p	1.31E-07	-0.409742298
MAP1A	hsa-let-7a-5p	1.13E-08	-0.439964412
SCRG1	hsa-let-7a-5p	1.21E-09	-0.465255959
EDNRA	hsa-let-7a-5p	1.20E-07	-0.410936217
C3orf70	hsa-let-7a-5p	3.24E-10	-0.479187654
ITGB1BP2	hsa-let-7a-5p	4.49E-09	-0.450677114
LGALS1	hsa-let-7a-5p	4.91E-09	-0.449661888
SCHIP1	hsa-let-7a-5p	6.05E-10	-0.47265342
CEND1	hsa-let-7a-5p	2.98E-09	-0.455302264
PCP4	hsa-let-7a-5p	4.17E-10	-0.476545704
FBXO31	hsa-let-7a-5p	8.98E-09	-0.442708021
IGFBP4	hsa-let-7a-5p	1.32E-08	-0.438227921
MYOZ3	hsa-let-7a-5p	4.79E-08	-0.422544418
DACT3	hsa-let-7a-5p	1.67E-10	-0.485999707
BOC	hsa-let-7a-5p	1.74E-12	-0.529093073
ACSS3	hsa-let-7a-5p	1.36E-07	-0.409256161
PIPOX	hsa-let-7a-5p	2.25E-07	-0.402687861
SRD5A2	hsa-let-7a-5p	4.14E-08	-0.424373606
HRASLS5	hsa-let-7a-5p	7.29E-08	-0.417286723
PRKCDBP	hsa-let-7a-5p	1.37E-07	-0.409217511
CAP2	hsa-let-7a-5p	2.16E-08	-0.432331276
FST	hsa-let-7a-5p	1.64E-10	-0.486146898
ITGA7	hsa-let-7a-5p	3.72E-11	-0.500820751
TMEM200B	hsa-let-7a-5p	1.73E-08	-0.434994701
WDR1	hsa-let-7a-5p	1.13E-09	-0.465954458
SCARA3	hsa-let-7a-5p	2.93E-10	-0.480238077
CLIC6	hsa-let-7a-5p	1.07E-07	-0.412344626
NDP	hsa-let-7a-5p	8.85E-08	-0.414828914
C20orf200	hsa-let-7a-5p	5.80E-11	-0.496507957
SPARCL1	hsa-let-7a-5p	1.29E-08	-0.438430072
ACOX2	hsa-let-7a-5p	8.40E-08	-0.415485016
GAL3ST3	hsa-let-7a-5p	7.30E-08	-0.417273537
BHMT2	hsa-let-7a-5p	1.88E-10	-0.484748145
LGI3	hsa-let-7a-5p	8.38E-08	-0.415521194
LOC100128239	hsa-let-7a-5p	5.40E-08	-0.421054818
FAM160B2	hsa-let-7a-5p	1.20E-07	-0.41092844
CDC42EP3	hsa-let-7a-5p	1.78E-07	-0.405770783
FOXP2	hsa-let-7a-5p	1.34E-08	-0.438044794
MEIS1	hsa-let-7a-5p	1.72E-09	-0.461392183
ADCY5	hsa-let-7a-5p	8.40E-08	-0.415492283
COPZ2	hsa-let-7a-5p	8.22E-09	-0.44373858
WSCD2	hsa-let-7a-5p	1.61E-08	-0.43586284
RARRES2	hsa-let-7a-5p	2.36E-10	-0.482435481
DES	hsa-let-7a-5p	9.90E-12	-0.513365686
SYDE1	hsa-let-7a-5p	1.47E-07	-0.408275958
SQLE	hsa-miR-218-5p	1.55E-07	-0.407629825
KIAA1524	hsa-miR-7641	0.000235478	-0.407422351
AKAP2	hsa-miR-7641	0.000275877	-0.403314601
TPX2	hsa-miR-6510-3p	8.75E-07	-0.407050289
FAM72A	hsa-miR-6510-3p	1.93E-07	-0.428624941
ATP1A2	hsa-miR-5586-5p	2.41E-07	-0.401781235
GNAL	hsa-miR-5586-5p	4.14E-09	-0.451606567
ITGA1	hsa-miR-664a-3p	7.57E-09	-0.444694356
AHNAK	hsa-miR-664a-3p	2.06E-07	-0.403826943
