# Supplementary material for: A Three-Gene Classifier Associated With MicroRNA-Mediated Regulation Predicts Prostate Cancer Recurrence After Radical Prostatectomy
Source: Front Genet. 2020 Feb 4;10:1402. doi: 10.3389/fgene.2019.01402 (PMC7011265; doi:10.3389/fgene.2019.01402)
Supplement: Supplementary file 4 [file Table_3.xls]

Additional file 4
Intersection of miRNA-gene pairs from miRWalk 3 and miRNA-gene pairs from correlation analysis
PUF60	hsa-miR-30a-3p
PTK6	hsa-miR-30a-3p
BRCA1	hsa-miR-30a-3p
TMEM105	hsa-miR-30a-3p
AURKA	hsa-miR-30a-3p
XRCC2	hsa-miR-30a-3p
PAIP2B	hsa-miR-145-3p
RNFT2	hsa-miR-145-3p
HLTF	hsa-miR-145-3p
PAIP2B	hsa-miR-221-3p
ZFAND1	hsa-miR-221-3p
EIF2A	hsa-miR-221-3p
SKA3	hsa-miR-221-3p
AURKA	hsa-miR-221-3p
RAD18	hsa-miR-204-5p
PTK2	hsa-miR-204-5p
FOXN2	hsa-miR-204-5p
R3HDM1	hsa-miR-204-5p
TK1	hsa-miR-133a-3p
FIGNL1	hsa-miR-133a-3p
STIL	hsa-miR-133a-3p
VHL	hsa-miR-133a-3p
BRCA1	hsa-miR-133a-3p
EIF2AK1	hsa-miR-133a-3p
ZHX1	hsa-miR-133a-3p
LMNB1	hsa-miR-133a-3p
FAM72B	hsa-miR-133a-3p
RAD54B	hsa-miR-133a-3p
KIAA1958	hsa-miR-133a-3p
LARP1	hsa-miR-222-3p
ZFAND1	hsa-miR-222-3p
PTK2	hsa-miR-222-3p
VHL	hsa-miR-222-3p
PRDM10	hsa-miR-222-3p
SIX4	hsa-miR-222-3p
FAM72B	hsa-miR-222-3p
YY1	hsa-miR-222-3p
GTSE1	hsa-miR-222-3p
PDK3	hsa-miR-30a-5p
HELLS	hsa-miR-30c-2-3p
PDK3	hsa-miR-30c-2-3p
SLC22A15	hsa-miR-30c-2-3p
TMEM105	hsa-miR-30c-2-3p
TRIM46	hsa-miR-30c-2-3p
NT5E	hsa-miR-15b-3p
ATP1A2	hsa-miR-15b-3p
ADCY5	hsa-miR-15b-3p
ZDHHC15	hsa-miR-503-5p
PTGS2	hsa-miR-503-5p
FRMD6	hsa-miR-15b-5p
TGFBR3	hsa-miR-15b-5p
SEMA6D	hsa-miR-15b-5p
BOC	hsa-miR-15b-5p
ZDHHC9	hsa-miR-383-5p
DPYSL3	hsa-miR-191-5p
SCN2B	hsa-miR-191-5p
NDP	hsa-miR-191-5p
CDC42EP3	hsa-miR-191-5p
FOXP2	hsa-miR-191-5p
SRL	hsa-miR-191-5p
ACACB	hsa-miR-191-5p
NTRK2	hsa-miR-191-5p
ANGPT1	hsa-let-7d-5p
FBXO32	hsa-let-7d-5p
SLC18A2	hsa-let-7d-5p
C3orf70	hsa-let-7d-5p
DACT2	hsa-miR-6507-5p
FAM91A1	hsa-miR-145-5p
SP100	hsa-miR-1224-5p
PLEKHB1	hsa-miR-1224-5p
FBXO32	hsa-miR-1224-5p
ZBED4	hsa-miR-29a-3p
PAIP2B	hsa-miR-143-3p
EIF2AK1	hsa-miR-143-3p
RAD54B	hsa-miR-143-3p
GJA1	hsa-miR-556-3p
CCL22	hsa-miR-887-5p
GNE	hsa-miR-1301-3p
SYPL2	hsa-miR-103a-3p
C3orf70	hsa-miR-103a-3p
HIF3A	hsa-miR-210-3p
DAAM2	hsa-miR-210-3p
NTRK3	hsa-miR-210-3p
PCP4	hsa-miR-210-3p
NR3C1	hsa-miR-210-3p
SLC22A3	hsa-miR-210-3p
TXNIP	hsa-miR-210-3p
KLK3	hsa-miR-425-5p
ARHGAP20	hsa-miR-425-5p
SEMA6D	hsa-miR-425-5p
COL4A6	hsa-miR-425-5p
C3orf70	hsa-let-7a-5p
FBXO31	hsa-let-7a-5p
CDC42EP3	hsa-let-7a-5p
AKAP2	hsa-miR-7641
GNAL	hsa-miR-5586-5p
