# Supplementary material for: A Three-Gene Classifier Associated With MicroRNA-Mediated Regulation Predicts Prostate Cancer Recurrence After Radical Prostatectomy
Source: Front Genet. 2020 Feb 4;10:1402. doi: 10.3389/fgene.2019.01402 (PMC7011265; doi:10.3389/fgene.2019.01402)
Supplement: Supplementary file 5 [file Table_4.xls]

Additional file 5
co-expressed genes of FAM72B			co-expressed genes of GNE			co-expressed genes of TRIM46
name	P_value	Pearson correlation coefficient	name	Pearson correlation coefficient	P_value	name	Pearson correlation coefficient	P_value
HIF3A	-0.472725104	6.08E-20	DENND4B	-0.43165025	1.52E-16	SIPA1	0.411447781	4.90E-15
GTSE1	0.824592692	6.88E-84	CKS1B	-0.479651928	1.46E-20	CPEB3	-0.489806203	1.70E-21
HLF	-0.441304968	2.65E-17	CPEB3	0.529691493	1.76E-25	ABAT	-0.416879965	1.97E-15
CKS1B	0.448145662	7.44E-18	ABAT	0.455503491	1.84E-18	RFX3	-0.411961255	4.50E-15
BFAR	0.426970976	3.46E-16	PDIA5	0.441265744	2.67E-17	STXBP6	-0.414048906	3.17E-15
ATP1A2	-0.525022766	5.49E-25	STMN1	-0.434940982	8.42E-17	CKLF	0.41604305	2.27E-15
DPT	-0.459954988	7.76E-19	NSUN7	0.486054088	3.80E-21	TMC6	0.465894212	2.41E-19
MCM10	0.751393635	1.00E-61	SUN1	-0.408941599	7.42E-15	IFT140	0.531645085	1.09E-25
C3orf70	-0.437086894	5.72E-17	GCNT2	0.400151745	3.10E-14	CDR2L	0.447760695	8.00E-18
SKP2	0.431612243	1.53E-16	CUX2	0.407822613	8.92E-15	DLGAP1	-0.491657322	1.14E-21
STMN1	0.736023891	4.89E-58	DNAJC3	0.438582123	4.36E-17	PIGH	-0.465103763	2.81E-19
ZNF7	0.458197973	1.09E-18	KIAA0319L	0.528503908	2.36E-25	MCF2L	0.402895797	1.99E-14
ZNF3	0.416483403	2.11E-15	CCDC150	-0.463206157	4.10E-19	TRIM46	1	0
FIGNL1	0.470268827	1.00E-19	ACOX1	0.410611174	5.63E-15	KIAA0319L	-0.469736006	1.11E-19
DLGAP5	0.821669356	8.17E-83	FAM72B	-0.427797825	3.00E-16	SLC22A15	0.569967566	4.44E-30
OIP5	0.78989396	2.82E-72	MCCC2	0.416943372	1.95E-15	ACOX1	-0.437224153	5.58E-17
PTPN12	0.438412615	4.50E-17	KLK2	0.482647374	7.80E-21	PTK6	0.591231826	8.99E-33
C2orf88	-0.481215083	1.05E-20	KLK3	0.492184584	1.02E-21	ARHGDIB	0.469878533	1.08E-19
MSMB	-0.455683417	1.78E-18	SLC20A1	-0.458086027	1.12E-18	CGRRF1	-0.40059367	2.88E-14
CLNS1A	0.493942004	6.94E-22	GNE	1	0	CNTNAP2	-0.420111692	1.14E-15
FOXS1	0.426870112	3.53E-16	TMEM125	0.411615393	4.76E-15	ST8SIA6	-0.428492675	2.65E-16
MYO1C	-0.40698265	1.02E-14	E2F1	-0.406428656	1.12E-14	MCCC2	-0.432684714	1.26E-16
NDC80	0.546354986	2.62E-27	CTBS	0.445519373	1.22E-17	HDAC1	0.405966373	1.21E-14
RAD54B	0.553900005	3.61E-28	ACOT1	0.428158973	2.81E-16	TTC7B	-0.403338401	1.85E-14
SUN1	0.428940879	2.45E-16	PDLIM5	0.400870245	2.76E-14	TSTA3	0.421700673	8.65E-16
ERCC6L	0.743574413	8.14E-60	LMNB2	-0.469335742	1.21E-19	CPNE2	0.466608252	2.09E-19
MPDU1	-0.435040915	8.27E-17	SERPINB6	0.449121713	6.19E-18	CTBS	-0.454711645	2.14E-18
GCNT2	-0.444112769	1.58E-17	HAUS8	-0.466061154	2.33E-19	TMEM189	0.528745186	2.22E-25
RHPN1	0.41696199	1.94E-15	CPE	0.425436086	4.53E-16	KIF25	0.403215421	1.89E-14
PDK2	-0.400014686	3.16E-14	COL11A2	-0.42977686	2.11E-16	RAB43	0.42884048	2.49E-16
ZFAND1	0.406976454	1.02E-14	REXO4	-0.400041163	3.15E-14	NKX2-2	0.424297929	5.52E-16
SCN2B	-0.466802891	2.01E-19	FUS	-0.403446824	1.82E-14	DMXL1	-0.494722448	5.85E-22
NTRK3	-0.422916006	7.01E-16	CLDN9	-0.446375819	1.04E-17	GDA	0.419101717	1.35E-15
ASF1B	0.792733824	3.84E-73	SMPD1	0.404402994	1.56E-14	SRCIN1	0.407665632	9.15E-15
SPRY2	-0.443934381	1.63E-17	CLK2	-0.434288882	9.47E-17	MCOLN3	0.440457191	3.10E-17
SPC25	0.796866307	1.99E-74	NPTXR	0.460287101	7.27E-19	CPE	-0.436860772	5.96E-17
GRPEL2	0.449859309	5.39E-18	FAM174B	0.436058777	6.89E-17	RTN4R	0.412778092	3.93E-15
SRD5A2	-0.553926551	3.58E-28	PPP1R9B	-0.437392285	5.41E-17	GPR155	-0.426645178	3.67E-16
HELLS	0.655066904	3.41E-42	LIG1	-0.487300996	2.91E-21	CRIP2	0.504799946	6.22E-23
FAM49B	0.545180245	3.55E-27	MTA1	-0.474974419	3.84E-20	NBPF1	-0.420299778	1.10E-15
ZNF138	0.427942137	2.92E-16	BBS4	0.508159756	2.90E-23	INPP4B	-0.407998636	8.67E-15
SPRYD3	-0.468671384	1.38E-19	RPS6KA3	0.411049736	5.23E-15	TMEM150C	-0.424543593	5.29E-16
ADD1	-0.401513464	2.49E-14	MND1	-0.412910887	3.84E-15	NDRG1	0.422443329	7.61E-16
PIPOX	-0.472005292	7.04E-20	SH3BP2	-0.408709312	7.71E-15	PKN1	0.464614079	3.10E-19
CDC45	0.749683759	2.66E-61	ANKRD13D	-0.467806765	1.64E-19	BBS4	-0.406958253	1.03E-14
DNAJC9	0.526722396	3.64E-25	MCTP2	0.470846865	8.90E-20	ALDH3A2	-0.416823445	1.99E-15
DNAJC2	0.428308939	2.74E-16	TACC3	-0.44782865	7.90E-18	RPS6KA3	-0.439709119	3.55E-17
SLC18A2	-0.428895738	2.47E-16	ACP2	0.471566653	7.69E-20	SH3BP2	0.430897292	1.73E-16
FAM91A1	0.400603359	2.88E-14	CHDH	0.444939091	1.35E-17	ANKRD13D	0.412368142	4.20E-15
BHMT2	-0.421183231	9.45E-16	SPCS3	0.401282323	2.58E-14	SH3RF3	0.456441971	1.53E-18
KCNAB1	-0.43340061	1.11E-16	ACPP	0.436496494	6.36E-17	COL4A3BP	-0.450628679	4.66E-18
FBXO17	-0.45031189	4.95E-18	HERPUD1	0.432011044	1.42E-16	ABHD2	-0.400388636	2.98E-14
RND2	-0.424562757	5.27E-16	NAAA	0.422405985	7.66E-16	CACNB3	0.449516008	5.75E-18
CCDC150	0.612357562	1.18E-35	EXOC6	0.409986647	6.24E-15	TACC2	-0.409259043	7.04E-15
HFE	-0.407598696	9.25E-15	SLC45A3	0.489894832	1.67E-21	TOX2	0.419343991	1.30E-15
PALMD	-0.400014763	3.16E-14	CDK4	-0.40827861	8.28E-15	IL1R1	-0.427080709	3.40E-16
ANGPT1	-0.436295968	6.60E-17	TYMS	-0.421595536	8.81E-16	ERG	0.490498232	1.47E-21
C17orf107	-0.402208454	2.22E-14	UBE2C	-0.426677835	3.65E-16	EXOC6	-0.433602754	1.07E-16
BRIP1	0.513471064	8.51E-24	KCNK6	0.428271715	2.76E-16	SLC45A3	-0.405088765	1.39E-14
ACOX2	-0.460311983	7.23E-19	FEV	0.406694881	1.07E-14	AFF3	-0.486272811	3.62E-21
PTK2	0.421928241	8.32E-16	MT1F	0.405074105	1.40E-14	ERP29	-0.46786508	1.62E-19
STIL	0.453385803	2.76E-18	MT1G	0.404862792	1.45E-14	TAC1	0.422153813	8.00E-16
CES2	-0.412511077	4.10E-15	CHRM1	0.470612968	9.33E-20	ANKRD34B	0.442481652	2.13E-17
ZNF92	0.438444282	4.47E-17	LDLRAD3	0.506478291	4.25E-23	ALDH6A1	-0.412501118	4.11E-15
CCDC78	0.441010878	2.80E-17	POLA2	-0.443642188	1.72E-17	B4GALNT4	0.452890791	3.03E-18
FRMD6	-0.423076131	6.82E-16	TSPAN1	0.444705793	1.41E-17	SEMA4G	-0.409374056	6.91E-15
PKNOX2	-0.403508504	1.80E-14	COG5	0.431029002	1.69E-16	GDPD5	0.439479652	3.70E-17
GNAL	-0.424089627	5.72E-16	TMEM30B	0.51171159	1.28E-23	TMEM132D	-0.482330984	8.34E-21
CEND1	-0.422095729	8.08E-16	GLB1L3	0.522172681	1.09E-24	POLA2	0.403270408	1.87E-14
ACSS3	-0.40915538	7.16E-15	C1QTNF9	0.401522664	2.48E-14	COG5	-0.458291855	1.07E-18
FAM72D	0.905084052	5.76E-125	SEC14L5	0.506089591	4.64E-23	COL9A3	0.468616369	1.40E-19
FAM72B	1	0	NEO1	0.510871114	1.55E-23	RNF150	-0.471890635	7.20E-20
FAM72A	0.817886191	1.88E-81	CCDC125	0.407121011	1.00E-14	TNFRSF18	0.424064642	5.75E-16
DCAF13	0.437561087	5.25E-17	RNASEH2A	-0.405565165	1.29E-14	TMX4	-0.417663815	1.72E-15
PCNA	0.602327987	2.93E-34	GMPR	0.410277604	5.95E-15	ARG2	-0.458329058	1.06E-18
RPA3	0.445551722	1.21E-17	PTPRN2	0.527650226	2.90E-25	SEC14L5	-0.435538188	7.56E-17
KLK3	-0.462746871	4.49E-19	POLD1	-0.403434996	1.82E-14	NEO1	-0.519748256	1.94E-24
SLC22A3	-0.415327946	2.56E-15	CECR2	0.441736155	2.45E-17	NBEAL2	0.437453691	5.35E-17
TPX2	0.868607828	5.78E-103	CHRNA2	0.519943604	1.86E-24	FAM19A5	0.43853783	4.39E-17
GPR108	-0.433134294	1.16E-16	TBC1D10B	-0.417940353	1.64E-15	TUSC3	-0.413875034	3.27E-15
H2AFX	0.412457835	4.14E-15	PTTG1	-0.402716349	2.05E-14	FAHD2B	0.430629811	1.82E-16
H2AFZ	0.503131478	9.06E-23	CDCA4	-0.572819455	1.98E-30	CHRNA2	-0.407204495	9.87E-15
NCAPG2	0.710091663	2.28E-52	KLK4	0.412838322	3.89E-15	BARX1	0.548194243	1.62E-27
YY1	0.414925063	2.74E-15	EPHX2	0.419161525	1.34E-15	ZNF652	-0.434029168	9.92E-17
PTPRU	-0.419326645	1.30E-15	RBM47	0.406886933	1.04E-14	NTHL1	0.427500091	3.16E-16
ADAM12	0.430018602	2.03E-16	PPM1E	0.444982795	1.34E-17	LRRC31	0.405100813	1.39E-14
CPNE6	-0.470076531	1.04E-19	DALRD3	-0.405012533	1.41E-14	PPM1K	-0.424698722	5.15E-16
DNMT3B	0.623179563	3.24E-37	ZNF626	0.447513504	8.38E-18	DALRD3	0.464107443	3.43E-19
DNMT3A	0.43959106	3.63E-17	NCKAP5	0.412747955	3.94E-15	SNRPB2	0.458889373	9.54E-19
SLC20A1	0.430479837	1.87E-16	REPS2	0.473325852	5.38E-20	AGPAT1	-0.455424644	1.87E-18
PAXIP1	0.404305069	1.58E-14	OVOL1	-0.400124095	3.11E-14	PEX10	0.428799572	2.51E-16
TK1	0.769391535	2.12E-66	PIF1	-0.420163614	1.13E-15	SPAG4	0.401346366	2.56E-14
KIAA0513	-0.438658102	4.30E-17	HMGB2	-0.406542818	1.10E-14	AP4M1	0.411489371	4.87E-15
GNE	-0.427797825	3.00E-16	KIF18B	-0.414635447	2.88E-15	GPR137B	0.482690017	7.73E-21
ZNF367	0.714319195	3.00E-53	INPP5E	-0.405560216	1.29E-14	TP53RK	-0.419929675	1.17E-15
RAI2	-0.410915585	5.35E-15	EHHADH	0.453763913	2.57E-18	INPP5E	0.40104593	2.68E-14
E2F7	0.618573646	1.52E-36	ANXA3	0.42603991	4.08E-16	TRPM2	0.416753567	2.01E-15
E2F5	0.406716102	1.07E-14	CDC20	-0.407669516	9.15E-15	EHHADH	-0.468230249	1.51E-19
E2F3	0.460759562	6.63E-19	TXNDC11	0.413162903	3.68E-15	NKAIN1	0.414371451	3.01E-15
E2F2	0.743410068	8.92E-60	RAD54L	-0.410115369	6.11E-15	RAB27A	-0.501790249	1.22E-22
E2F1	0.7265537	6.84E-56	CABLES2	-0.439404823	3.75E-17	MMP11	0.460933376	6.40E-19
E2F8	0.698586714	4.75E-50	ANP32B	-0.463084373	4.20E-19	PLXNB3	0.402078179	2.27E-14
SKA3	0.811202243	4.01E-79	TCF3	-0.40469374	1.49E-14	TCF3	0.401437377	2.52E-14
ZNF695	0.62533969	1.56E-37	NCAPD3	0.476870764	2.60E-20	FBXO21	-0.417876778	1.66E-15
NUDCD1	0.432664801	1.27E-16	PLA2G12A	0.408770629	7.63E-15	ADPGK	-0.453307502	2.80E-18
GAS2L3	0.521141806	1.40E-24	WNT7B	-0.400341843	3.00E-14	TMBIM6	-0.45425612	2.33E-18
CLIC6	-0.434900854	8.48E-17	FAM129A	0.467542004	1.73E-19	RNF41	-0.42350952	6.33E-16
PCP4	-0.410354681	5.87E-15	MYBPC1	0.417648543	1.73E-15	APLP2	-0.411247759	5.07E-15
RNFT2	0.411156413	5.14E-15	IQGAP2	0.517514797	3.30E-24	DDAH1	-0.402630444	2.08E-14
LGI3	-0.494537375	6.09E-22	RNF185	0.477022018	2.52E-20	PSEN1	-0.432753918	1.25E-16
AURKA	0.821595752	8.69E-83	ADPGK	0.447739585	8.03E-18	UBE2I	0.430242823	1.95E-16
AURKB	0.789141836	4.75E-72	SIAE	0.40325865	1.88E-14	GLUD2	-0.426730203	3.61E-16
CDC42EP5	-0.485345542	4.41E-21	TTC39A	0.428682535	2.56E-16	GLUD1	-0.440596791	3.02E-17
CDC42EP4	-0.490518096	1.46E-21	WDR5	-0.417145965	1.88E-15	MAP2K4	-0.427646225	3.08E-16
HRASLS5	-0.430500122	1.86E-16	PAFAH2	0.481806978	9.31E-21	MUC1	0.642329615	3.91E-40
BRCA1	0.566258737	1.25E-29	DONSON	-0.450495903	4.78E-18	ORAI2	0.481901829	9.13E-21
BRCA2	0.447391617	8.57E-18	EPS15	0.402950277	1.97E-14	CTHRC1	0.408241871	8.33E-15
ADCY5	-0.407708967	9.09E-15	DDAH1	0.405510426	1.30E-14	ISY1	0.536082973	3.60E-26
KIF24	0.505160217	5.73E-23	GALNT7	0.434305764	9.44E-17	RDH11	-0.484160838	5.67E-21
KIF23	0.821992584	6.23E-83	CBX1	-0.441092398	2.76E-17	VASN	0.439211204	3.89E-17
COL4A6	-0.520881646	1.48E-24	CCPG1	0.408503698	7.97E-15	TPST1	0.403087841	1.93E-14
XRCC2	0.634956082	5.50E-39	ST6GALNAC1	0.46102712	6.29E-19	TMEM204	0.46646541	2.15E-19
MEIS2	-0.452389043	3.34E-18	KCND3	0.519694948	1.97E-24	PRICKLE4	0.437100545	5.70E-17
LMNB2	0.518226338	2.79E-24	SSR1	0.406884475	1.04E-14	CCNJL	0.409268306	7.03E-15
LMNB1	0.769399568	2.10E-66	LAS1L	-0.512947528	9.61E-24	TFF3	-0.423892296	5.92E-16
MAD2L1	0.701809149	1.09E-50	PITPNM1	-0.404480215	1.54E-14	TRAF5	0.41872124	1.44E-15
SYCE2	0.464027577	3.48E-19	GOLM1	0.440286561	3.19E-17	TMEM220	-0.43740305	5.40E-17
MEMO1	0.486485452	3.46E-21	MCEE	0.40495831	1.42E-14	MIPEP	-0.42148851	8.97E-16
GTPBP3	0.425300574	4.64E-16	LIFR	0.418317549	1.54E-15	C1orf115	-0.530534547	1.43E-25
FAM76B	0.41282216	3.90E-15	MAP2K4	0.411434349	4.91E-15	COBL	-0.472995813	5.75E-20
DES	-0.470961395	8.70E-20	ESPL1	-0.40722309	9.84E-15	ALOX15	0.612072095	1.30E-35
NECAB1	-0.408123608	8.49E-15	ATXN2L	-0.415412652	2.52E-15	PRSS27	0.496361178	4.09E-22
SLC7A4	-0.556856949	1.63E-28	ISY1	-0.480222719	1.30E-20	PYCR2	0.41774911	1.70E-15
SRCIN1	0.411009547	5.27E-15	RDH11	0.427443818	3.19E-16	ELOVL7	-0.443386916	1.81E-17
CPE	-0.461854939	5.35E-19	ACAD8	0.403020417	1.95E-14	TTYH3	0.421708757	8.64E-16
TOP2A	0.839863375	7.62E-90	ALDH1A3	0.491495049	1.18E-21	KIF7	0.425475837	4.50E-16
CRIP3	-0.483650578	6.32E-21	TROAP	-0.423374183	6.48E-16	DHX32	-0.414341458	3.02E-15
PCYT1B	-0.41018238	6.04E-15	SPDEF	0.413798886	3.31E-15	PRIM2	-0.421521639	8.92E-16
CDC6	0.666045433	4.74E-44	TMEM220	0.424649686	5.19E-16	GREB1	-0.478765217	1.76E-20
CDC7	0.486030455	3.82E-21	C1orf115	0.41781824	1.68E-15	RLN1	-0.424755592	5.10E-16
SMOC1	-0.531805517	1.05E-25	PARP2	-0.415401258	2.53E-15	NAA40	0.419746125	1.21E-15
CPSF6	0.406915215	1.04E-14	COBL	0.406963932	1.03E-14	KCNS3	0.406006941	1.20E-14
CMTM5	-0.407070967	1.01E-14	FMOD	0.481829287	9.27E-21	PLCG1	0.422746902	7.22E-16
CCDC14	0.403742425	1.74E-14	FMO5	0.491040608	1.30E-21	ABCA4	0.409154506	7.16E-15
NUP107	0.437283715	5.52E-17	EME1	-0.439908691	3.42E-17	YIPF1	-0.431555398	1.54E-16
CCDC18	0.646858671	7.43E-41	TAOK3	0.431272746	1.62E-16	HDAC7	0.452867724	3.04E-18
DBF4	0.483377965	6.69E-21	STX1A	-0.428711509	2.55E-16	CST2	0.401968757	2.31E-14
VIT	-0.45391739	2.49E-18	BTBD11	0.60589729	9.48E-35	ENDOD1	-0.492626875	9.24E-22
CCNE2	0.737655244	2.04E-58	C9orf72	0.41272813	3.96E-15	FAM13C	-0.436812564	6.01E-17
CCNE1	0.41994223	1.17E-15	DPP4	0.496017282	4.41E-22	PLA2G16	0.435453203	7.68E-17
SMPD1	-0.444276887	1.53E-17	C17orf53	-0.490612017	1.43E-21	SLC2A6	0.453696586	2.60E-18
SLBP	0.536704435	3.08E-26	OR51E2	0.449259267	6.03E-18	SLC13A3	-0.49181565	1.10E-21
UNG	0.419116485	1.35E-15	KIF7	-0.416359832	2.15E-15	ZNF219	0.410787564	5.47E-15
NDRG2	-0.463471741	3.89E-19	ASTN2	0.462721894	4.51E-19
KY	-0.510339026	1.76E-23	ZNF415	0.413951182	3.23E-15
CRLF3	0.404907728	1.44E-14	PXMP4	0.503644641	8.07E-23
POC1A	0.702036514	9.85E-51	SH3BP4	0.411265182	5.05E-15
ROR2	-0.42502939	4.86E-16	TXNDC15	0.451436068	4.00E-18
WDR90	0.437592803	5.22E-17	ALDH7A1	0.401837061	2.36E-14
WDR12	0.468115416	1.54E-19	SPAG5	-0.43514473	8.12E-17
AOX1	-0.423859556	5.96E-16	SLC2A10	0.541980858	8.09E-27
ZMYND19	0.407665842	9.15E-15	YIPF1	0.453403206	2.75E-18
HSPB6	-0.431553477	1.54E-16	ENDOD1	0.419758505	1.21E-15
HSPB8	-0.513459624	8.53E-24	PLCB3	-0.459293736	8.82E-19
FAM124A	-0.456073261	1.65E-18	FAM13C	0.553930569	3.58E-28
LIG1	0.509770944	2.00E-23
GLIS1	-0.413822424	3.30E-15
TAF2	0.41677396	2.00E-15
LY6G6D	-0.474331644	4.38E-20
STAC	-0.462145898	5.05E-19
CIT	0.771181075	6.87E-67
GPC2	0.404808305	1.46E-14
AGK	0.4727632	6.03E-20
TUBA1B	0.474910619	3.89E-20
ALDH3A2	-0.430502442	1.86E-16
VAV2	0.458878032	9.57E-19
RDM1	0.663743841	1.18E-43
KIF4B	0.598350352	1.02E-33
KIF4A	0.851398943	8.95E-95
DHRS7B	-0.411390455	4.95E-15
TRIM65	0.401036264	2.69E-14
MND1	0.774248881	9.76E-68
CA14	-0.510053786	1.88E-23
WDR75	0.401003729	2.70E-14
WDR76	0.538050006	2.20E-26
COL23A1	-0.440258773	3.21E-17
ZWINT	0.519169949	2.23E-24
KIF14	0.839709405	8.82E-90
TNS1	-0.402042929	2.28E-14
SH3RF2	-0.444404561	1.50E-17
PPAT	0.415169692	2.63E-15
CCT6A	0.419423229	1.28E-15
CKM	-0.410747361	5.50E-15
DCK	0.403745224	1.74E-14
ARHGAP1	-0.417570361	1.75E-15
RUVBL1	0.474024018	4.67E-20
CKMT2	-0.437930027	4.91E-17
TMPO	0.553544799	3.96E-28
HHAT	-0.4762709	2.94E-20
KANK4	-0.443935343	1.63E-17
POLD3	0.427966504	2.91E-16
MYH11	-0.503782044	7.83E-23
BMP6	0.482599756	7.88E-21
MBTPS1	-0.411749244	4.66E-15
FAT3	-0.509518089	2.12E-23
SRPX	-0.484898815	4.85E-21
CACNB4	-0.404456262	1.55E-14
PLCD1	-0.414304448	3.04E-15
TACC2	-0.439588376	3.63E-17
TACC3	0.859287498	2.15E-98
KIF20B	0.418154727	1.59E-15
KIF20A	0.827763815	4.46E-85
MKI67	0.763871375	6.37E-65
ESCO2	0.688228997	4.70E-48
CACNG1	-0.432000921	1.43E-16
BUB1B	0.771531441	5.51E-67
B3GALT2	-0.469199984	1.24E-19
CDC25C	0.805481798	3.34E-77
C21orf58	0.521111665	1.41E-24
ACP2	-0.493169665	8.21E-22
ANKRD35	-0.416005007	2.28E-15
NASP	0.419017582	1.37E-15
ACPP	-0.547709041	1.84E-27
PARM1	-0.555929501	2.10E-28
HERPUD1	-0.442221061	2.24E-17
SFTPD	-0.473744649	4.94E-20
UBXN10	-0.485526619	4.25E-21
EXOSC2	0.427763658	3.01E-16
KPNA2	0.604123317	1.66E-34
INCENP	0.500290533	1.71E-22
RPL30	0.449008527	6.33E-18
DEPDC1	0.468064528	1.56E-19
FANCG	0.455573079	1.81E-18
FANCC	0.422853085	7.09E-16
FANCB	0.498288074	2.67E-22
FANCA	0.665478635	5.94E-44
ENY2	0.441030061	2.79E-17
FANCI	0.647776736	5.29E-41
CDK1	0.846509947	1.23E-92
CEP55	0.830224638	5.14E-86
DMBX1	0.468486071	1.43E-19
HSPD1	0.440640353	2.99E-17
OGN	-0.43199056	1.43E-16
HIST1H3B	0.432890875	1.22E-16
HIST1H3J	0.42690306	3.51E-16
SCRIB	0.428699973	2.56E-16
TYMS	0.697515403	7.72E-50
PPP1R7	-0.428175247	2.80E-16
SORBS1	-0.432143448	1.39E-16
FGFR2	-0.417428551	1.79E-15
SORBS3	-0.401729328	2.40E-14
UBE2C	0.86606153	1.11E-101
UBE2S	0.506931647	3.83E-23
UBE2T	0.794240435	1.32E-73
RASL12	-0.413434641	3.52E-15
BIRC5	0.829802106	7.46E-86
MNS1	0.423633843	6.19E-16
HAGHL	0.423048209	6.85E-16
PRUNE2	-0.43377832	1.04E-16
KCNK6	-0.536307746	3.41E-26
KCNK3	-0.419302713	1.30E-15
IP6K3	-0.447042761	9.15E-18
OTUD6B	0.518283087	2.75E-24
SYNPO2	-0.432203268	1.37E-16
SCPEP1	-0.401206556	2.61E-14
PHYHD1	-0.436694524	6.14E-17
CSE1L	0.403368954	1.84E-14
RAD21	0.471133686	8.40E-20
ANLN	0.799257211	3.49E-75
SSBP1	0.413164833	3.68E-15
VAMP2	-0.474107276	4.59E-20
JPH2	-0.442227329	2.24E-17
JPH4	-0.538640221	1.89E-26
SHCBP1	0.798207265	7.53E-75
CHCHD3	0.426842504	3.54E-16
MAP4K4	0.495007506	5.50E-22
ARMCX1	-0.40969184	6.56E-15
PTMA	0.454144264	2.39E-18
RPE65	-0.476568818	2.77E-20
CGNL1	-0.488535136	2.24E-21
KIFC1	0.83791931	4.73E-89
ZNF185	-0.458610382	1.01E-18
TCERG1	0.402535491	2.11E-14
ZNF131	0.418386055	1.52E-15
OSGEPL1	0.401935237	2.32E-14
CHRM1	-0.583327671	9.51E-32
CBFA2T3	-0.427208917	3.32E-16
VRK1	0.417951499	1.64E-15
CSPP1	0.470425644	9.69E-20
PBXIP1	-0.478504126	1.85E-20
SCUBE3	-0.400253296	3.05E-14
POLA2	0.515631954	5.14E-24
KIAA0408	-0.405976764	1.21E-14
HNRNPA2B1	0.521905376	1.16E-24
MAN2B2	-0.447055132	9.13E-18
CCK	-0.465556126	2.57E-19
EPHA5	-0.4412009	2.70E-17
GLB1L3	-0.445408497	1.24E-17
ARHGAP11A	0.773899507	1.22E-67
ARHGAP11B	0.593061667	5.16E-33
RRM2	0.764753211	3.72E-65
RRM1	0.470541522	9.47E-20
TMEM183A	0.480477145	1.23E-20
THBS3	0.422744413	7.22E-16
PRR11	0.582580612	1.18E-31
DIRAS3	-0.409273354	7.02E-15
RAD1	0.43844389	4.47E-17
C4orf46	0.488944417	2.05E-21
ASPA	-0.442286142	2.21E-17
TAF4	0.460907266	6.44E-19
PHTF2	0.467135567	1.88E-19
ARG2	-0.41000786	6.22E-15
HMOX1	0.405168449	1.38E-14
IGSF1	-0.533303143	7.21E-26
LIX1	-0.476432469	2.85E-20
SLC12A4	-0.428675447	2.57E-16
NEO1	-0.448023041	7.61E-18
TIMELESS	0.5068447	3.91E-23
RNASEH2A	0.572982343	1.89E-30
NEIL3	0.815173924	1.70E-80
GRIA3	-0.401586249	2.46E-14
CENPM	0.612760524	1.04E-35
GABARAPL1	-0.435685767	7.37E-17
TOPBP1	0.523670728	7.61E-25
PSMC3IP	0.408827799	7.56E-15
NUPL2	0.50745956	3.40E-23
GMPR	-0.436393435	6.48E-17
GMPS	0.459170049	9.04E-19
RSPO2	-0.45163066	3.85E-18
CNN1	-0.472320655	6.60E-20
NCAPH	0.79083293	1.46E-72
DPYS	-0.427538774	3.14E-16
BCAS3	-0.468702878	1.37E-19
BCAS1	-0.436727194	6.10E-17
EFNA2	0.441108092	2.75E-17
LIMK1	0.421899762	8.36E-16
WFS1	-0.467657624	1.69E-19
RFC4	0.593632048	4.34E-33
HK1	-0.414224356	3.08E-15
CACNG4	-0.475349781	3.56E-20
MSRA	-0.434427126	9.24E-17
ZWILCH	0.561383052	4.79E-29
FBXO5	0.419703878	1.22E-15
PABPC1	0.45229148	3.40E-18
EED	0.417276395	1.84E-15
ZNF107	0.412254312	4.28E-15
FAM83H	0.417090579	1.90E-15
PTPRN2	-0.488606908	2.20E-21
ZNF532	-0.459823507	7.96E-19
POLD1	0.47940235	1.54E-20
ARL6IP1	0.489200784	1.94E-21
ARMCX2	-0.446645377	9.86E-18
CEP152	0.428464549	2.67E-16
CPAMD8	-0.403026265	1.95E-14
RCC2	0.444035652	1.60E-17
NBL1	-0.418991502	1.38E-15
FOXM1	0.808201197	4.16E-78
PTTG1	0.832734957	5.46E-87
CHTF18	0.472425623	6.46E-20
CHAF1B	0.491420825	1.20E-21
CDCA2	0.733297256	2.07E-57
CDCA3	0.775136302	5.52E-68
CDCA4	0.602664052	2.64E-34
CDCA5	0.847659101	3.94E-93
CDCA8	0.812849686	1.09E-79
ESRP1	0.405208169	1.37E-14
MSL3	0.479144889	1.62E-20
NUP85	0.457986642	1.14E-18
CYP27A1	-0.452638185	3.18E-18
EPHX2	-0.486984595	3.11E-21
PEBP4	-0.48085007	1.14E-20
PRIMA1	-0.469267022	1.22E-19
CELSR3	0.425456117	4.51E-16
PTCHD1	-0.404905755	1.44E-14
MFN2	-0.449293577	6.00E-18
SVIL	-0.401229794	2.60E-14
SATB1	-0.427360503	3.24E-16
NEK2	0.842382983	6.91E-91
SLC16A5	-0.452998711	2.97E-18
TTC13	0.422205315	7.93E-16
SLC22A17	-0.573869607	1.47E-30
CHEK2	0.558551411	1.03E-28
CHEK1	0.463297401	4.02E-19
NSMCE2	0.488545048	2.23E-21
GINS2	0.402194493	2.23E-14
GINS1	0.707988355	6.17E-52
PROK1	-0.456699156	1.46E-18
GINS4	0.575017937	1.06E-30
PTDSS1	0.460843697	6.52E-19
FBXO43	0.609005925	3.50E-35
KIAA1210	-0.456677142	1.47E-18
FOXO1	-0.421274528	9.30E-16
NUF2	0.877750049	8.41E-108
KCNMB1	-0.427895502	2.95E-16
NUCB1	-0.491979987	1.06E-21
CCNF	0.416740256	2.02E-15
PTN	-0.430336643	1.92E-16
SCML2	0.431615783	1.53E-16
CES1	-0.416020953	2.28E-15
SSPN	-0.412680954	3.99E-15
PDZRN4	-0.477062969	2.50E-20
TMEM98	-0.469583724	1.15E-19
PIF1	0.574818285	1.12E-30
MYBL2	0.795345342	5.97E-74
ADRA1A	-0.432646421	1.27E-16
ADRA1D	-0.458218035	1.09E-18
GPR137C	0.42410306	5.71E-16
HMGB2	0.632402889	1.35E-38
CCBE1	-0.521095212	1.41E-24
KIF18A	0.742987098	1.13E-59
KIF18B	0.845988575	2.06E-92
EIF3H	0.428580843	2.61E-16
CDKN2C	0.518650553	2.52E-24
CDKN2D	0.418398691	1.52E-15
SMG6	-0.440641909	2.99E-17
PPP1R14B	0.44386361	1.65E-17
PLEK2	-0.407870943	8.85E-15
SPEG	-0.40502102	1.41E-14
RALA	0.408356164	8.17E-15
ARHGDIG	0.406201964	1.16E-14
DNAJB5	-0.435666323	7.39E-17
TMEM59	-0.421132687	9.53E-16
MYOCD	-0.478396568	1.90E-20
FBXL6	0.438279986	4.61E-17
RCBTB2	-0.517438279	3.36E-24
CLSPN	0.632790047	1.18E-38
ZBTB4	-0.514396078	6.86E-24
GSTM4	-0.471580597	7.67E-20
GSTM5	-0.470891793	8.82E-20
TTF2	0.421354001	9.18E-16
ANXA3	-0.485187069	4.56E-21
MCM7	0.538260193	2.08E-26
MCM6	0.437843211	4.99E-17
MCM5	0.411648921	4.74E-15
MCM4	0.534603999	5.22E-26
PKMYT1	0.761392316	2.85E-64
SNRPA1	0.407238437	9.82E-15
CCDC68	-0.420717128	1.02E-15
PGM5	-0.539290201	1.61E-26
CDC20	0.836182094	2.36E-88
RAD54L	0.80436685	7.78E-77
CABLES2	0.403073707	1.93E-14
PPP1R1A	-0.40263355	2.08E-14
ANP32B	0.462060652	5.13E-19
ANGPTL1	-0.424852104	5.01E-16
MMP11	0.506981264	3.79E-23
BLM	0.73013279	1.08E-56
SRGAP2	0.406662205	1.08E-14
AP1AR	0.431665674	1.51E-16
GPRC5C	-0.409401452	6.88E-15
SCLT1	0.433797172	1.03E-16
SMC2	0.501751606	1.24E-22
CPOX	0.420182788	1.12E-15
LMOD1	-0.414613587	2.89E-15
PYGM	-0.467666667	1.69E-19
CDC25B	0.400086127	3.13E-14
GAS1	-0.43974542	3.53E-17
TDP1	0.461981703	5.21E-19
BUB1	0.792476061	4.61E-73
MCM2	0.53361758	6.67E-26
TPM1	-0.424889034	4.98E-16
SKA1	0.804282729	8.29E-77
GPR19	0.543850028	5.01E-27
FAM107A	-0.561920552	4.14E-29
CKAP2L	0.808594286	3.07E-78
UBE2QL1	-0.408310126	8.23E-15
RBMX	0.457502419	1.25E-18
IQGAP3	0.839366499	1.22E-89
CCNB2	0.680203213	1.45E-46
CCNB1	0.697419911	8.05E-50
CLN5	-0.490080961	1.60E-21
RNF185	-0.599638951	6.81E-34
CLVS2	-0.414369914	3.01E-15
PUS7	0.454531837	2.21E-18
SMC4	0.702252613	8.92E-51
PRDM8	-0.446398995	1.03E-17
PYGB	-0.421897345	8.36E-16
SPC24	0.721725975	7.84E-55
MRAP2	-0.40041307	2.97E-14
ASPM	0.815560914	1.24E-80
WNT5B	-0.490455962	1.48E-21
KNTC1	0.63106032	2.16E-38
KCNB1	-0.428131826	2.83E-16
MLYCD	-0.4147398	2.83E-15
CDKN3	0.835829717	3.27E-88
UTP23	0.435427133	7.72E-17
WDR5	0.450887394	4.44E-18
DIAPH3	0.743000612	1.12E-59
TCF19	0.530997826	1.28E-25
SOX15	-0.419839738	1.19E-15
HMMR	0.808775314	2.67E-78
CHRAC1	0.40523948	1.36E-14
TRIM59	0.567014744	1.01E-29
DONSON	0.633017248	1.09E-38
CHRDL1	-0.455546235	1.82E-18
WDR62	0.692772459	6.42E-49
PRC1	0.842470481	6.35E-91
ARAF	-0.444985832	1.34E-17
MAMLD1	-0.43266464	1.27E-16
MGAT4B	0.461627527	5.59E-19
GALNT9	-0.409643485	6.61E-15
RFC2	0.479517202	1.50E-20
KIF15	0.790907342	1.39E-72
KIF11	0.73873621	1.14E-58
CBX7	-0.441573971	2.52E-17
CBX3	0.58988845	1.35E-32
CBX2	0.525468613	4.93E-25
CBX1	0.42543185	4.53E-16
CKS2	0.613830577	7.31E-36
NAGLU	-0.418266808	1.56E-15
TRAIP	0.594218412	3.63E-33
MAGI2	-0.425464662	4.51E-16
PAGE4	-0.484194698	5.63E-21
PITPNM3	-0.403440733	1.82E-14
PLK1	0.843200201	3.14E-91
NRG2	-0.467326843	1.81E-19
CYC1	0.422601061	7.40E-16
PLK4	0.627272338	8.02E-38
OS9	-0.495238083	5.23E-22
HNRNPK	0.403230091	1.89E-14
C8orf76	0.43756811	5.24E-17
HJURP	0.766670136	1.15E-65
PDIA2	0.405031967	1.41E-14
ACTL6A	0.444838862	1.38E-17
CLEC2D	0.404301493	1.59E-14
GPRASP2	-0.402890797	1.99E-14
GPRASP1	-0.417916552	1.65E-15
XPO1	0.4276536	3.07E-16
TTK	0.597559906	1.30E-33
HPDL	-0.401178173	2.63E-14
ATAD5	0.51687247	3.84E-24
ATAD2	0.400578218	2.89E-14
ESPL1	0.828475097	2.40E-85
CTHRC1	0.495853503	4.57E-22
WDHD1	0.604905118	1.30E-34
PCYOX1	-0.424658029	5.19E-16
ASB2	-0.426057489	4.06E-16
POLQ	0.81191491	2.29E-79
FANCD2	0.576963946	6.07E-31
PINK1	-0.411525119	4.84E-15
MXD3	0.494085312	6.73E-22
AZGP1	-0.404688841	1.49E-14
YOD1	0.402117781	2.26E-14
RDH11	-0.450005459	5.24E-18
CD38	-0.432079831	1.41E-16
MTBP	0.55742172	1.40E-28
DNMT1	0.506633271	4.10E-23
PPARGC1A	-0.451151434	4.22E-18
ALDH1A2	-0.465620725	2.54E-19
PRICKLE2	-0.436691181	6.14E-17
EYA4	-0.436305209	6.59E-17
EYA1	-0.411158843	5.14E-15
RBP7	-0.402028438	2.29E-14
CHTF8	-0.408088614	8.54E-15
FEN1	0.552097623	5.82E-28
INTS8	0.560729535	5.73E-29
TMEM65	0.540143139	1.29E-26
ITM2C	-0.432269848	1.36E-16
ATCAY	-0.45070515	4.59E-18
MPL	-0.415822841	2.35E-15
KANK1	-0.461276054	5.99E-19
DEPDC1B	0.78322972	2.69E-70
TROAP	0.860099631	8.87E-99
ANO4	-0.529801609	1.71E-25
ANO5	-0.457832378	1.17E-18
ANO7	-0.494652059	5.94E-22
WFDC2	-0.403281879	1.87E-14
FLNC	-0.505638411	5.14E-23
PBK	0.779631203	2.95E-69
APOBEC3B	0.445062319	1.32E-17
SET	0.449114386	6.20E-18
RFC5	0.513621311	8.22E-24
CCNA2	0.858608405	4.50E-98
FUCA1	-0.50602472	4.71E-23
NCAPG	0.840014038	6.61E-90
SLC2A5	-0.43703763	5.77E-17
C1orf112	0.506034969	4.70E-23
EXO1	0.782033407	5.99E-70
PARP2	0.482868501	7.45E-21
CNIH2	0.49881409	2.38E-22
ACTG2	-0.484108817	5.74E-21
FMOD	-0.481987318	8.97E-21
PSRC1	0.522811475	9.36E-25
EME1	0.758022003	2.13E-63
STX3	0.431037473	1.69E-16
TAPBPL	-0.401764727	2.39E-14
BTBD11	-0.430738266	1.78E-16
RAB9B	-0.414955509	2.72E-15
LIPH	-0.427789456	3.00E-16
DPP4	-0.465431254	2.64E-19
C17orf53	0.603284461	2.17E-34
RNASE4	-0.447129696	9.00E-18
QDPR	-0.431913419	1.45E-16
PTGIS	-0.40765834	9.16E-15
QSOX2	0.437156705	5.65E-17
ASTN2	-0.522558895	9.94E-25
HTRA2	0.40383185	1.71E-14
NEFH	-0.452557027	3.23E-18
CENPL	0.555574328	2.31E-28
CENPK	0.719529218	2.34E-54
CENPI	0.689586718	2.60E-48
CENPH	0.519342592	2.14E-24
CENPF	0.841677085	1.36E-90
CENPE	0.836440896	1.86E-88
CENPA	0.864647819	5.57E-101
LDB3	-0.469268356	1.22E-19
CENPW	0.507332141	3.50E-23
CENPP	0.443056137	1.92E-17
LIN9	0.416570651	2.07E-15
RACGAP1	0.786503384	2.92E-71
KRTAP5-1	0.45103295	4.32E-18
UHRF1	0.757364141	3.13E-63
PIP5K1A	0.404801826	1.46E-14
DSCC1	0.501806544	1.22E-22
EZH2	0.732791287	2.70E-57
PTGDS	-0.420198504	1.12E-15
MRRF	0.519099276	2.27E-24
ZNF516	-0.428144343	2.82E-16
TXNDC15	-0.411045643	5.24E-15
EPHB6	-0.451719145	3.79E-18
TP53INP2	-0.423723898	6.10E-16
ANG	-0.40551548	1.30E-14
MELK	0.810947857	4.89E-79
ACTC1	-0.431361555	1.60E-16
DSN1	0.425865943	4.20E-16
DCLRE1B	0.465453281	2.63E-19
DNA2	0.476958969	2.55E-20
ECT2	0.542648775	6.82E-27
TRIP13	0.741173068	3.04E-59
CAPN6	-0.425522967	4.46E-16
SPAG7	-0.415819777	2.36E-15
SPAG5	0.865325443	2.57E-101
ZNF696	0.424552016	5.28E-16
ZNF354A	0.433073534	1.18E-16
TMEM132C	-0.422851055	7.09E-16
SPOCK3	-0.420567087	1.05E-15
SLC5A8	-0.48590638	3.92E-21
GABARAP	-0.408429876	8.07E-15
CSRP1	-0.494900539	5.63E-22
DTL	0.720934928	1.16E-54
ZG16B	-0.44319604	1.87E-17
KIF2C	0.835222944	5.70E-88
FLNA	-0.406275473	1.15E-14
BRIX1	0.430743667	1.78E-16
RAD51AP1	0.65702572	1.61E-42
PARVA	-0.486473501	3.47E-21
TIMP4	-0.401957869	2.32E-14
FAM111B	0.662842959	1.68E-43
NFE2L1	-0.47603335	3.09E-20
MASTL	0.470939741	8.74E-20
ZNF467	0.430299476	1.93E-16
ZNF706	0.433514432	1.09E-16
CDT1	0.635727575	4.19E-39
CST3	-0.446844285	9.50E-18
RAD51	0.669271392	1.30E-44
TCEAL2	-0.435032031	8.29E-17
MYO19	0.46337713	3.96E-19
EPB41L4A	-0.400097701	3.12E-14
MYL9	-0.449571608	5.69E-18
MPP2	-0.406440181	1.12E-14
MYLK	-0.453443289	2.73E-18
SYNM	-0.502086917	1.15E-22
SUMF2	-0.443629197	1.73E-17
POLE3	0.410080214	6.15E-15
NUSAP1	0.84857157	1.58E-93
ASNS	0.404251061	1.60E-14
PDE4D	-0.420739091	1.02E-15
PHF6	0.489482811	1.82E-21
DNAH14	0.428686435	2.56E-16
EDN3	-0.497127057	3.45E-22
SLC2A4	-0.478624436	1.81E-20
RAD23B	0.404406781	1.56E-14
TCEAL5	-0.421612083	8.78E-16
